# Supplementary material for: Global, regional, and national burden of headache disorders, 1990–2021, with forecasts to 2050: A Global Burden of Disease study 2021
Source: Cell Rep Med. 2025 Sep 18;6(10):102348. doi: 10.1016/j.xcrm.2025.102348 (PMC12629824; doi:10.1016/j.xcrm.2025.102348)
Supplement: Table S1. Age-standardized prevalence, YLD, and incidence rates of migraine in 2021 and percentage change (1990–2021) by country and globally (95% UI), related to Figure 1 — Abbreviation: UI, uncertainty interval; YLD, years lived with disability. [file mmc2.xlsx]

## Sheet: Sheet1
	Table S1. Age-standardized prevalence, YLD, and incidence rates of migraine in 2021 and percentage change (1990-2021) by country and globally (95% UI). Related to Figure 1. Abbreviation: UI, uncertainty interval; YLD, years lived with disability.
		Prevalence		YLDs		Incidence
	Location	2021	Percentage change, 1990–2021	2021	Percentage change, 1990–2021	2021	Percentage change, 1990–2021
	Global	14,246.55 (12,194.12 to 16,378.70)	0.02 (0.00 to 0.03)	532.70 (80.57 to 1,167.71)	0.01 (-0.04 to 0.03)	1,153.20 (1,006.07 to 1,304.49)	0.01 (0.01 to 0.02)
	Central Asia
	Armenia	13,628.90 (11,574.73 to 15,971.61)	-0.00 (-0.00 to -0.00)	510.08 (89.82 to 1,158.33)	-0.00 (-0.03 to 0.03)	1,097.98 (933.65 to 1,277.04)	-0.01 (-0.01 to -0.00)
	Azerbaijan	13,532.87 (11,495.40 to 15,857.29)	-0.01 (-0.01 to -0.01)	506.66 (91.70 to 1,145.83)	-0.01 (-0.05 to 0.02)	1,092.43 (928.54 to 1,270.91)	-0.01 (-0.01 to -0.01)
	Georgia	13,553.71 (11,509.17 to 15,875.52)	-0.01 (-0.01 to -0.01)	505.78 (89.98 to 1,139.87)	-0.02 (-0.05 to 0.02)	1,093.89 (929.53 to 1,272.88)	-0.01 (-0.01 to -0.01)
	Kazakhstan	13,656.47 (11,600.64 to 15,997.55)	-0.00 (-0.00 to -0.00)	508.64 (91.49 to 1,148.41)	-0.00 (-0.03 to 0.03)	1,102.85 (937.20 to 1,283.27)	-0.00 (-0.00 to 0.00)
	Kyrgyzstan	13,622.21 (11,570.99 to 15,961.84)	-0.00 (-0.00 to -0.00)	509.39 (91.38 to 1,144.07)	-0.00 (-0.03 to 0.03)	1,101.59 (935.90 to 1,281.91)	-0.00 (-0.00 to -0.00)
	Mongolia	13,624.59 (11,573.33 to 15,964.34)	0.01 (0.00 to 0.01)	507.53 (88.88 to 1,146.58)	0.00 (-0.03 to 0.04)	1,101.20 (935.69 to 1,281.42)	0.00 (-0.00 to 0.00)
	Tajikistan	13,521.62 (11,483.59 to 15,856.65)	-0.00 (-0.01 to -0.00)	506.14 (88.03 to 1,135.96)	-0.00 (-0.04 to 0.03)	1,097.00 (931.95 to 1,276.72)	-0.00 (-0.00 to -0.00)
	Turkmenistan	13,422.84 (11,400.34 to 15,731.63)	-0.02 (-0.02 to -0.01)	503.16 (90.63 to 1,136.04)	-0.01 (-0.04 to 0.02)	1,087.95 (923.86 to 1,266.27)	-0.01 (-0.02 to -0.01)
	Uzbekistan	13,577.32 (11,533.19 to 15,913.33)	-0.00 (-0.00 to -0.00)	507.07 (91.96 to 1,139.16)	-0.00 (-0.04 to 0.03)	1,098.88 (933.70 to 1,278.70)	-0.00 (-0.00 to -0.00)
	East Asia
	China	11,777.51 (10,137.56 to 13,538.56)	0.08 (0.04 to 0.11)	443.65 (66.93 to 971.68)	0.07 (-0.00 to 0.11)	975.61 (862.32 to 1,102.06)	0.06 (0.03 to 0.09)
	Democratic People's Republic of Korea	11,798.27 (9,970.25 to 13,731.96)	-0.02 (-0.03 to -0.02)	441.94 (58.91 to 975.29)	-0.02 (-0.06 to 0.02)	990.52 (837.77 to 1,156.70)	-0.02 (-0.02 to -0.02)
	Taiwan (Province of China)	13,042.93 (11,125.84 to 15,421.62)	0.05 (-0.02 to 0.11)	485.07 (61.65 to 1,068.88)	0.04 (-0.04 to 0.12)	1,055.29 (897.89 to 1,221.93)	0.02 (-0.03 to 0.07)
	High-income Asia Pacific
	Brunei Darussalam	10,292.50 (8,762.26 to 12,052.11)	0.00 (0.00 to 0.01)	393.16 (80.04 to 879.20)	0.00 (-0.03 to 0.04)	849.90 (717.22 to 994.48)	-0.00 (-0.00 to 0.00)
	Japan	10,818.40 (9,282.50 to 12,479.88)	0.02 (-0.02 to 0.07)	415.34 (88.83 to 920.24)	0.02 (-0.02 to 0.06)	873.60 (767.24 to 994.18)	0.03 (-0.00 to 0.06)
	Republic of Korea	11,812.12 (9,986.50 to 13,862.85)	-0.04 (-0.10 to 0.01)	444.10 (81.27 to 1,003.56)	-0.04 (-0.09 to 0.03)	937.81 (790.34 to 1,097.69)	-0.03 (-0.07 to 0.01)
	Singapore	9,471.09 (8,033.57 to 11,042.20)	0.14 (0.04 to 0.23)	370.02 (81.41 to 823.31)	0.11 (-0.02 to 0.20)	803.97 (670.81 to 946.86)	0.12 (0.04 to 0.20)
	South Asia
	Afghanistan	15,219.55 (12,883.74 to 17,868.20)	-0.03 (-0.03 to -0.02)	585.63 (106.64 to 1,275.39)	-0.02 (-0.06 to 0.01)	1,219.25 (1,037.68 to 1,408.34)	-0.03 (-0.04 to -0.03)
	Bangladesh	14,622.91 (12,354.85 to 17,096.06)	0.01 (0.01 to 0.02)	529.83 (65.93 to 1,188.38)	0.02 (-0.02 to 0.05)	1,219.24 (1,039.60 to 1,397.43)	0.01 (0.01 to 0.01)
	Bhutan	14,430.27 (12,190.24 to 16,863.35)	0.00 (0.00 to 0.01)	526.35 (64.36 to 1,188.32)	0.01 (-0.03 to 0.05)	1,208.09 (1,029.06 to 1,385.08)	0.01 (0.00 to 0.01)
	India	14,909.22 (12,770.95 to 16,967.70)	0.00 (-0.03 to 0.04)	540.99 (70.28 to 1,209.87)	0.01 (-0.03 to 0.05)	1,232.92 (1,080.89 to 1,385.31)	0.00 (-0.03 to 0.03)
	Nepal	15,717.90 (13,261.38 to 18,538.76)	0.01 (-0.03 to 0.05)	568.37 (70.18 to 1,262.36)	0.02 (-0.04 to 0.07)	1,272.83 (1,086.72 to 1,469.00)	0.01 (-0.03 to 0.04)
	Pakistan	14,570.79 (12,494.14 to 16,671.84)	-0.00 (-0.00 to 0.00)	517.34 (52.91 to 1,172.44)	-0.02 (-0.17 to 0.01)	1,223.13 (1,077.41 to 1,366.83)	0.00 (0.00 to 0.01)
	Southeast Asia
	Cambodia	15,875.26 (13,492.89 to 18,692.53)	-0.02 (-0.02 to -0.01)	592.98 (64.56 to 1,360.50)	-0.01 (-0.04 to 0.04)	1,287.01 (1,095.97 to 1,486.11)	-0.01 (-0.02 to -0.01)
	Indonesia	16,269.49 (14,018.67 to 18,738.27)	-0.01 (-0.01 to -0.00)	612.37 (72.39 to 1,376.12)	-0.00 (-0.01 to 0.01)	1,331.48 (1,179.22 to 1,500.03)	-0.00 (-0.01 to -0.00)
	Lao People's Democratic Republic	15,770.99 (13,402.65 to 18,575.09)	-0.01 (-0.01 to -0.01)	591.40 (65.33 to 1,343.26)	-0.00 (-0.04 to 0.04)	1,284.51 (1,093.45 to 1,484.32)	-0.01 (-0.01 to -0.01)
	Malaysia	14,260.88 (12,084.97 to 16,506.95)	0.01 (-0.03 to 0.07)	537.85 (63.87 to 1,203.33)	0.01 (-0.04 to 0.08)	1,206.73 (1,018.18 to 1,397.31)	0.01 (-0.02 to 0.04)
	Maldives	14,991.69 (12,756.93 to 17,610.83)	-0.04 (-0.05 to -0.03)	562.08 (63.10 to 1,277.98)	-0.03 (-0.07 to 0.02)	1,238.55 (1,054.10 to 1,436.81)	-0.03 (-0.04 to -0.03)
	Mauritius	15,779.33 (13,410.81 to 18,582.43)	-0.00 (-0.00 to -0.00)	586.53 (65.04 to 1,335.26)	-0.00 (-0.04 to 0.03)	1,284.94 (1,093.72 to 1,484.98)	0.00 (-0.00 to 0.00)
	Myanmar	15,924.77 (13,532.65 to 18,763.28)	0.00 (0.00 to 0.00)	595.18 (65.07 to 1,356.83)	0.01 (-0.03 to 0.05)	1,291.88 (1,100.14 to 1,491.78)	0.00 (0.00 to 0.00)
	Philippines	16,273.79 (14,024.28 to 18,738.94)	-0.00 (-0.00 to -0.00)	609.09 (72.16 to 1,363.32)	0.00 (-0.01 to 0.01)	1,330.93 (1,178.86 to 1,499.44)	-0.00 (-0.00 to -0.00)
	Sri Lanka	15,890.54 (13,502.71 to 18,725.41)	0.01 (0.01 to 0.01)	592.23 (65.81 to 1,349.20)	0.01 (-0.03 to 0.04)	1,290.90 (1,099.14 to 1,491.00)	0.00 (0.00 to 0.01)
	Thailand	17,536.75 (15,060.31 to 20,577.86)	-0.09 (-0.13 to -0.03)	652.45 (63.95 to 1,488.60)	-0.08 (-0.14 to 0.04)	1,356.70 (1,161.66 to 1,559.86)	-0.03 (-0.07 to 0.01)
	Timor-Leste	15,767.47 (13,396.52 to 18,577.19)	0.01 (0.00 to 0.01)	588.70 (65.13 to 1,339.22)	0.01 (-0.03 to 0.05)	1,284.38 (1,093.02 to 1,483.81)	0.01 (0.01 to 0.01)
	Viet Nam	15,775.92 (13,409.35 to 18,571.22)	-0.01 (-0.01 to -0.01)	594.74 (66.79 to 1,354.26)	-0.01 (-0.04 to 0.03)	1,281.16 (1,090.74 to 1,479.61)	-0.01 (-0.01 to -0.01)
	Australasia
	Australia	13,338.06 (11,292.05 to 15,572.72)	0.00 (0.00 to 0.00)	494.98 (85.55 to 1,091.17)	0.00 (-0.03 to 0.04)	1,088.74 (929.52 to 1,261.42)	0.00 (0.00 to 0.00)
	New Zealand	13,912.65 (11,994.41 to 15,968.85)	-0.00 (-0.00 to -0.00)	517.01 (90.62 to 1,139.12)	0.00 (-0.03 to 0.03)	1,125.09 (994.52 to 1,273.33)	-0.00 (-0.00 to -0.00)
	Oceania
	American Samoa	14,058.93 (11,945.16 to 16,446.43)	0.00 (0.00 to 0.00)	518.16 (64.93 to 1,156.39)	-0.01 (-0.04 to 0.03)	1,168.44 (998.78 to 1,353.23)	0.00 (0.00 to 0.00)
	Cook Islands	14,255.07 (12,115.39 to 16,681.68)	0.02 (0.02 to 0.02)	527.28 (65.45 to 1,175.07)	0.01 (-0.03 to 0.05)	1,181.86 (1,010.46 to 1,365.98)	0.01 (0.01 to 0.02)
	Fiji	14,089.00 (11,973.13 to 16,481.84)	-0.00 (-0.00 to 0.00)	520.45 (63.89 to 1,161.01)	-0.00 (-0.04 to 0.03)	1,169.52 (999.66 to 1,354.24)	-0.00 (-0.00 to -0.00)
	Guam	14,056.48 (11,946.69 to 16,441.81)	0.01 (0.01 to 0.01)	523.53 (66.32 to 1,162.01)	0.01 (-0.03 to 0.04)	1,167.14 (997.43 to 1,351.48)	0.01 (0.01 to 0.01)
	Kiribati	14,255.59 (12,121.54 to 16,676.35)	0.00 (0.00 to 0.00)	525.75 (65.31 to 1,171.11)	0.01 (-0.03 to 0.04)	1,178.73 (1,007.64 to 1,363.34)	0.00 (0.00 to 0.00)
	Marshall Islands	14,055.76 (11,941.82 to 16,441.99)	0.00 (0.00 to 0.00)	517.35 (65.27 to 1,147.09)	-0.01 (-0.04 to 0.03)	1,168.57 (998.68 to 1,353.31)	0.00 (-0.00 to 0.00)
	Micronesia (Federated States of)	14,078.19 (11,964.66 to 16,468.38)	0.00 (0.00 to 0.00)	520.87 (64.39 to 1,167.45)	-0.00 (-0.04 to 0.03)	1,168.36 (998.86 to 1,352.91)	0.00 (-0.00 to 0.00)
	Nauru	14,158.58 (12,037.72 to 16,565.56)	0.01 (0.01 to 0.02)	522.68 (65.00 to 1,168.04)	0.01 (-0.03 to 0.05)	1,171.75 (1,001.93 to 1,355.84)	0.00 (0.00 to 0.01)
	Niue	14,087.91 (11,977.66 to 16,480.21)	-0.00 (-0.00 to 0.00)	520.70 (65.35 to 1,153.01)	-0.01 (-0.05 to 0.03)	1,168.03 (998.91 to 1,352.89)	-0.00 (-0.00 to 0.00)
	Northern Mariana Islands	13,954.79 (11,851.33 to 16,318.41)	0.01 (0.00 to 0.01)	519.07 (65.80 to 1,152.68)	0.00 (-0.03 to 0.04)	1,160.96 (992.39 to 1,344.63)	-0.00 (-0.01 to 0.00)
	Palau	13,739.06 (11,666.04 to 16,056.91)	-0.02 (-0.02 to -0.02)	508.56 (64.34 to 1,135.75)	-0.03 (-0.06 to 0.01)	1,146.66 (979.24 to 1,329.86)	-0.02 (-0.02 to -0.01)
	Papua New Guinea	14,021.85 (11,915.81 to 16,401.32)	0.00 (0.00 to 0.00)	518.10 (64.71 to 1,150.47)	0.01 (-0.03 to 0.04)	1,165.81 (996.08 to 1,349.71)	0.00 (0.00 to 0.00)
	Samoa	14,039.23 (11,929.11 to 16,423.09)	0.00 (0.00 to 0.00)	518.98 (64.47 to 1,159.56)	-0.00 (-0.03 to 0.03)	1,166.92 (997.23 to 1,351.29)	0.00 (0.00 to 0.01)
	Solomon Islands	14,096.00 (11,980.40 to 16,491.08)	0.01 (0.01 to 0.01)	522.13 (64.03 to 1,164.41)	0.01 (-0.03 to 0.04)	1,170.11 (999.97 to 1,354.24)	0.00 (0.00 to 0.00)
	Tokelau	14,069.17 (11,959.79 to 16,458.19)	-0.01 (-0.01 to -0.01)	521.32 (64.93 to 1,164.07)	-0.01 (-0.04 to 0.03)	1,166.71 (997.50 to 1,350.52)	-0.01 (-0.01 to -0.01)
	Tonga	14,199.04 (12,074.06 to 16,612.03)	0.00 (0.00 to 0.00)	527.09 (65.62 to 1,174.81)	-0.00 (-0.04 to 0.03)	1,175.77 (1,005.05 to 1,359.77)	0.00 (-0.00 to 0.00)
	Tuvalu	13,988.66 (11,887.12 to 16,360.53)	-0.03 (-0.03 to -0.02)	519.83 (65.01 to 1,154.83)	-0.03 (-0.06 to 0.01)	1,160.44 (992.81 to 1,344.31)	-0.02 (-0.02 to -0.02)
	Vanuatu	14,129.10 (12,008.52 to 16,531.16)	0.01 (0.01 to 0.01)	523.44 (65.42 to 1,170.31)	0.01 (-0.03 to 0.04)	1,172.25 (1,002.11 to 1,356.65)	0.00 (0.00 to 0.00)
	Central Europe
	Albania	13,598.05 (11,517.73 to 15,739.28)	0.01 (0.00 to 0.01)	516.38 (111.31 to 1,154.53)	0.01 (-0.02 to 0.04)	1,084.70 (921.54 to 1,253.10)	-0.00 (-0.00 to 0.00)
	Bosnia and Herzegovina	13,632.57 (11,539.12 to 15,778.58)	-0.00 (-0.00 to -0.00)	515.27 (107.38 to 1,145.56)	-0.00 (-0.04 to 0.03)	1,089.27 (925.71 to 1,259.42)	0.00 (0.00 to 0.00)
	Bulgaria	13,595.28 (11,506.72 to 15,736.87)	-0.01 (-0.01 to -0.00)	514.42 (106.41 to 1,139.61)	-0.01 (-0.04 to 0.03)	1,086.68 (923.30 to 1,256.69)	-0.01 (-0.01 to -0.00)
	Croatia	13,584.21 (11,643.92 to 15,873.25)	-0.01 (-0.05 to 0.03)	516.50 (107.38 to 1,142.33)	-0.01 (-0.05 to 0.04)	1,087.90 (919.35 to 1,261.92)	-0.00 (-0.03 to 0.03)
	Czechia	13,581.76 (11,491.97 to 15,721.88)	-0.01 (-0.01 to -0.01)	514.44 (105.14 to 1,155.09)	-0.01 (-0.04 to 0.03)	1,087.51 (924.05 to 1,257.72)	-0.00 (-0.00 to -0.00)
	Hungary	13,659.57 (11,564.90 to 15,808.12)	-0.01 (-0.01 to -0.00)	517.97 (106.21 to 1,147.24)	-0.00 (-0.03 to 0.04)	1,090.02 (926.44 to 1,260.30)	-0.00 (-0.00 to -0.00)
	Montenegro	13,632.03 (11,541.95 to 15,776.95)	-0.00 (-0.00 to -0.00)	516.27 (105.41 to 1,149.24)	-0.01 (-0.04 to 0.03)	1,087.93 (924.59 to 1,257.63)	-0.00 (-0.00 to -0.00)
	North Macedonia	13,534.57 (11,451.17 to 15,668.78)	-0.01 (-0.01 to -0.01)	512.39 (106.60 to 1,141.21)	-0.01 (-0.04 to 0.02)	1,084.44 (921.19 to 1,254.10)	-0.01 (-0.01 to -0.00)
	Poland	14,258.61 (12,376.50 to 16,315.58)	-0.00 (-0.01 to -0.00)	543.31 (117.09 to 1,189.22)	0.00 (-0.01 to 0.01)	1,131.81 (999.78 to 1,277.76)	-0.00 (-0.00 to -0.00)
	Romania	13,609.33 (11,518.75 to 15,752.39)	-0.01 (-0.01 to -0.00)	517.26 (105.21 to 1,151.94)	-0.00 (-0.03 to 0.03)	1,087.77 (924.29 to 1,257.83)	-0.00 (-0.00 to -0.00)
	Serbia	13,545.29 (11,487.32 to 15,681.86)	-0.01 (-0.01 to -0.01)	514.68 (107.95 to 1,136.79)	-0.01 (-0.04 to 0.02)	1,080.23 (917.37 to 1,248.49)	-0.01 (-0.01 to -0.01)
	Slovakia	13,618.05 (11,526.24 to 15,761.99)	-0.01 (-0.01 to -0.01)	516.94 (105.43 to 1,156.64)	-0.00 (-0.04 to 0.03)	1,088.42 (924.96 to 1,258.68)	-0.00 (-0.01 to -0.00)
	Slovenia	13,531.47 (11,447.95 to 15,665.17)	-0.01 (-0.01 to -0.01)	513.87 (104.38 to 1,148.52)	-0.01 (-0.04 to 0.03)	1,084.46 (921.24 to 1,254.18)	-0.01 (-0.01 to -0.00)
	Eastern Europe
	Belarus	13,015.65 (11,182.02 to 15,082.62)	-0.01 (-0.01 to -0.01)	526.93 (143.58 to 1,111.25)	-0.01 (-0.04 to 0.02)	1,009.66 (855.42 to 1,163.87)	-0.00 (-0.01 to -0.00)
	Estonia	12,900.48 (11,078.06 to 14,961.95)	-0.01 (-0.02 to -0.01)	523.11 (142.17 to 1,110.52)	-0.01 (-0.04 to 0.02)	1,004.87 (851.11 to 1,158.00)	-0.01 (-0.01 to -0.01)
	Latvia	12,978.48 (11,148.32 to 15,044.14)	-0.01 (-0.01 to -0.01)	526.11 (142.47 to 1,108.17)	-0.01 (-0.04 to 0.02)	1,008.08 (854.07 to 1,161.98)	-0.01 (-0.01 to -0.01)
	Lithuania	12,244.96 (10,458.50 to 14,260.23)	-0.01 (-0.01 to -0.01)	487.22 (121.55 to 1,024.43)	-0.01 (-0.04 to 0.02)	976.09 (830.75 to 1,129.22)	-0.01 (-0.01 to -0.01)
	Republic of Moldova	12,971.64 (11,140.99 to 15,039.45)	-0.01 (-0.01 to -0.01)	526.37 (144.95 to 1,120.24)	-0.01 (-0.04 to 0.02)	1,008.23 (854.09 to 1,162.23)	-0.01 (-0.01 to -0.01)
	Russian Federation	14,379.09 (12,456.59 to 16,421.26)	-0.00 (-0.00 to -0.00)	589.48 (172.15 to 1,220.02)	-0.00 (-0.01 to 0.00)	1,088.30 (959.74 to 1,222.56)	-0.00 (-0.00 to -0.00)
	Ukraine	13,592.26 (11,831.93 to 15,502.08)	-0.01 (-0.01 to -0.01)	548.06 (152.25 to 1,136.00)	-0.01 (-0.04 to 0.02)	1,046.04 (921.40 to 1,181.66)	-0.01 (-0.01 to -0.01)
	Western Europe
	Andorra	17,391.72 (14,783.07 to 20,499.22)	0.01 (0.01 to 0.01)	646.76 (91.47 to 1,428.97)	0.01 (-0.02 to 0.05)	1,364.67 (1,158.41 to 1,572.01)	0.01 (0.01 to 0.01)
	Austria	16,466.12 (14,043.90 to 19,214.85)	-0.01 (-0.01 to -0.00)	615.73 (95.30 to 1,358.32)	-0.01 (-0.04 to 0.03)	1,314.38 (1,125.54 to 1,514.20)	-0.00 (-0.00 to -0.00)
	Belgium	21,751.47 (18,730.05 to 25,705.50)	0.08 (0.01 to 0.16)	800.36 (91.99 to 1,772.02)	0.07 (-0.04 to 0.15)	1,506.95 (1,288.44 to 1,714.30)	0.02 (-0.02 to 0.07)
	Cyprus	17,622.86 (14,998.63 to 20,771.18)	0.01 (0.00 to 0.01)	657.50 (94.31 to 1,443.10)	0.00 (-0.03 to 0.04)	1,370.05 (1,163.83 to 1,578.47)	0.00 (0.00 to 0.00)
	Denmark	15,422.39 (13,002.12 to 17,919.21)	0.03 (-0.02 to 0.08)	581.19 (88.91 to 1,273.05)	0.03 (-0.03 to 0.09)	1,266.41 (1,076.02 to 1,458.59)	0.01 (-0.03 to 0.06)
	Finland	17,477.69 (14,864.62 to 20,595.43)	-0.01 (-0.01 to -0.00)	649.91 (91.00 to 1,426.19)	-0.01 (-0.04 to 0.02)	1,366.62 (1,160.44 to 1,574.69)	-0.00 (-0.00 to -0.00)
	France	17,478.90 (14,980.50 to 20,463.93)	-0.01 (-0.05 to 0.04)	661.31 (107.65 to 1,429.12)	-0.01 (-0.06 to 0.05)	1,360.59 (1,153.37 to 1,566.45)	-0.01 (-0.04 to 0.03)
	Germany	19,203.72 (16,546.88 to 22,548.90)	0.02 (-0.02 to 0.08)	707.40 (101.69 to 1,567.80)	0.02 (-0.05 to 0.08)	1,421.37 (1,215.13 to 1,626.46)	0.01 (-0.03 to 0.05)
	Greece	18,254.82 (15,571.69 to 21,589.54)	-0.00 (-0.04 to 0.05)	674.80 (91.73 to 1,475.63)	-0.01 (-0.06 to 0.04)	1,401.01 (1,190.61 to 1,612.85)	-0.00 (-0.04 to 0.03)
	Iceland	17,439.61 (14,827.64 to 20,549.55)	-0.00 (-0.01 to -0.00)	651.01 (92.73 to 1,435.23)	-0.00 (-0.03 to 0.03)	1,366.05 (1,159.56 to 1,575.06)	-0.00 (-0.00 to -0.00)
	Ireland	17,632.30 (14,997.65 to 20,793.88)	0.00 (0.00 to 0.00)	654.12 (94.34 to 1,444.88)	0.00 (-0.03 to 0.03)	1,374.16 (1,167.95 to 1,582.77)	0.00 (0.00 to 0.00)
	Israel	17,572.11 (14,949.33 to 20,712.90)	-0.01 (-0.01 to -0.01)	656.91 (92.78 to 1,443.76)	-0.01 (-0.04 to 0.02)	1,370.09 (1,163.93 to 1,578.32)	-0.00 (-0.00 to -0.00)
	Italy	19,244.27 (16,729.30 to 22,008.96)	0.01 (-0.02 to 0.04)	717.20 (89.24 to 1,568.08)	0.01 (-0.03 to 0.05)	1,494.64 (1,329.20 to 1,675.31)	0.00 (-0.02 to 0.03)
	Luxembourg	16,915.46 (14,437.25 to 19,829.86)	-0.00 (-0.00 to -0.00)	641.87 (107.72 to 1,397.18)	-0.00 (-0.03 to 0.03)	1,333.63 (1,135.03 to 1,536.23)	-0.00 (-0.00 to -0.00)
	Malta	17,448.60 (14,837.97 to 20,561.45)	-0.01 (-0.01 to -0.01)	650.36 (92.31 to 1,421.91)	-0.01 (-0.04 to 0.02)	1,363.74 (1,158.17 to 1,572.08)	-0.00 (-0.01 to -0.00)
	Monaco	17,639.08 (15,006.93 to 20,802.69)	-0.00 (-0.00 to 0.00)	655.88 (96.05 to 1,443.87)	-0.01 (-0.04 to 0.02)	1,375.74 (1,168.80 to 1,584.54)	0.00 (0.00 to 0.01)
	Netherlands	17,015.11 (14,543.35 to 19,738.31)	0.06 (0.01 to 0.13)	628.54 (78.22 to 1,410.88)	0.06 (-0.02 to 0.12)	1,351.72 (1,157.08 to 1,557.38)	0.04 (-0.00 to 0.08)
	Norway	17,700.09 (15,229.47 to 20,234.71)	0.08 (0.04 to 0.12)	653.12 (84.81 to 1,449.64)	0.08 (0.02 to 0.12)	1,425.49 (1,259.66 to 1,603.91)	0.07 (0.04 to 0.09)
	Portugal	17,692.88 (15,059.18 to 20,857.53)	-0.00 (-0.00 to -0.00)	656.01 (93.82 to 1,444.85)	-0.00 (-0.03 to 0.03)	1,375.15 (1,168.59 to 1,583.65)	-0.00 (-0.00 to -0.00)
	San Marino	17,738.70 (15,098.00 to 20,908.45)	0.01 (0.01 to 0.01)	660.00 (94.00 to 1,449.18)	0.00 (-0.03 to 0.03)	1,374.79 (1,169.05 to 1,583.39)	0.00 (-0.00 to 0.00)
	Spain	18,266.01 (15,746.95 to 21,477.00)	-0.00 (-0.01 to 0.00)	688.24 (105.50 to 1,469.69)	-0.00 (-0.04 to 0.05)	1,393.83 (1,188.05 to 1,607.19)	-0.00 (-0.00 to 0.00)
	Sweden	17,826.53 (15,449.25 to 20,442.69)	-0.00 (-0.03 to 0.03)	657.82 (84.47 to 1,464.24)	-0.00 (-0.05 to 0.05)	1,409.70 (1,249.25 to 1,585.26)	-0.00 (-0.03 to 0.02)
	Switzerland	15,818.27 (13,505.05 to 18,301.38)	0.01 (-0.03 to 0.05)	590.17 (93.02 to 1,295.68)	0.01 (-0.05 to 0.06)	1,284.81 (1,090.41 to 1,475.61)	0.00 (-0.03 to 0.04)
	United Kingdom	17,467.16 (15,069.84 to 20,164.22)	0.01 (-0.02 to 0.04)	648.34 (93.61 to 1,413.04)	0.01 (-0.03 to 0.04)	1,387.52 (1,222.47 to 1,566.53)	0.01 (-0.02 to 0.03)
	High-income North America
	Canada	16,333.55 (13,952.32 to 19,172.28)	-0.02 (-0.07 to 0.04)	607.71 (85.91 to 1,322.90)	-0.02 (-0.08 to 0.05)	1,247.29 (1,065.13 to 1,444.02)	-0.01 (-0.05 to 0.04)
	Greenland	16,078.52 (13,737.05 to 18,845.21)	0.02 (0.02 to 0.03)	593.26 (83.78 to 1,292.44)	0.02 (-0.02 to 0.06)	1,248.06 (1,066.71 to 1,455.72)	0.02 (0.01 to 0.02)
	United States of America	16,750.24 (14,529.77 to 19,303.45)	-0.02 (-0.06 to 0.02)	614.68 (89.74 to 1,356.04)	-0.03 (-0.08 to 0.01)	1,322.69 (1,174.24 to 1,502.60)	-0.02 (-0.05 to 0.01)
	Caribbean
	Antigua and Barbuda	14,278.95 (12,038.71 to 16,576.64)	-0.01 (-0.01 to -0.01)	532.29 (73.17 to 1,162.64)	-0.01 (-0.04 to 0.03)	1,176.32 (1,003.22 to 1,349.47)	-0.01 (-0.01 to -0.00)
	Bahamas	14,343.18 (12,095.49 to 16,655.34)	0.00 (0.00 to 0.00)	533.91 (73.23 to 1,163.89)	-0.00 (-0.04 to 0.03)	1,181.01 (1,007.15 to 1,354.57)	0.00 (0.00 to 0.00)
	Barbados	14,292.50 (12,051.00 to 16,591.20)	-0.00 (-0.00 to -0.00)	533.58 (71.47 to 1,161.07)	-0.01 (-0.04 to 0.03)	1,175.27 (1,002.50 to 1,348.09)	-0.00 (-0.00 to -0.00)
	Belize	14,249.40 (12,014.16 to 16,547.30)	0.01 (0.01 to 0.01)	530.30 (72.98 to 1,166.57)	0.00 (-0.04 to 0.04)	1,177.15 (1,003.73 to 1,350.57)	0.01 (0.01 to 0.01)
	Bermuda	14,239.41 (12,009.02 to 16,531.50)	-0.00 (-0.00 to -0.00)	534.40 (73.47 to 1,167.12)	-0.00 (-0.04 to 0.03)	1,174.28 (1,001.37 to 1,347.36)	-0.00 (-0.00 to -0.00)
	Cuba	14,147.38 (11,926.37 to 16,422.57)	-0.00 (-0.00 to -0.00)	529.47 (73.57 to 1,156.15)	-0.00 (-0.03 to 0.03)	1,166.08 (994.34 to 1,339.10)	-0.00 (-0.00 to -0.00)
	Dominica	14,091.22 (11,881.63 to 16,357.54)	-0.01 (-0.01 to -0.01)	524.43 (72.08 to 1,148.05)	-0.02 (-0.05 to 0.02)	1,166.34 (994.38 to 1,339.57)	0.00 (-0.00 to 0.00)
	Dominican Republic	14,169.24 (11,947.02 to 16,452.26)	-0.01 (-0.01 to -0.01)	527.84 (72.39 to 1,147.47)	-0.01 (-0.05 to 0.02)	1,169.62 (997.25 to 1,342.90)	-0.01 (-0.01 to -0.01)
	Grenada	14,061.13 (11,855.15 to 16,317.93)	-0.02 (-0.02 to -0.01)	523.74 (70.66 to 1,144.83)	-0.02 (-0.05 to 0.02)	1,162.45 (991.17 to 1,335.53)	-0.01 (-0.01 to -0.01)
	Guyana	14,282.58 (12,043.99 to 16,581.70)	0.00 (0.00 to 0.00)	524.86 (71.53 to 1,151.34)	-0.00 (-0.04 to 0.03)	1,176.93 (1,003.63 to 1,350.06)	-0.00 (-0.00 to 0.00)
	Haiti	14,339.78 (12,091.42 to 16,650.64)	-0.00 (-0.00 to 0.00)	527.01 (72.06 to 1,142.83)	-0.00 (-0.03 to 0.04)	1,181.07 (1,007.28 to 1,354.34)	-0.00 (-0.01 to -0.00)
	Jamaica	14,226.31 (11,995.10 to 16,515.05)	-0.00 (-0.01 to -0.00)	531.53 (72.93 to 1,164.22)	-0.01 (-0.04 to 0.03)	1,174.29 (1,001.30 to 1,347.48)	-0.00 (-0.00 to -0.00)
	Puerto Rico	14,317.03 (12,072.19 to 16,620.52)	-0.00 (-0.00 to -0.00)	535.12 (72.06 to 1,167.51)	-0.00 (-0.04 to 0.03)	1,177.03 (1,003.99 to 1,349.96)	-0.00 (-0.00 to -0.00)
	Saint Kitts and Nevis	14,177.84 (11,957.03 to 16,463.16)	-0.01 (-0.01 to -0.01)	527.92 (74.09 to 1,149.37)	-0.01 (-0.04 to 0.03)	1,171.39 (998.61 to 1,344.92)	-0.00 (-0.01 to -0.00)
	Saint Lucia	14,161.11 (11,938.88 to 16,439.21)	-0.01 (-0.01 to -0.01)	525.64 (72.45 to 1,141.37)	-0.01 (-0.05 to 0.02)	1,168.76 (996.67 to 1,341.85)	-0.01 (-0.01 to -0.01)
	Saint Vincent and the Grenadines	14,107.49 (11,893.93 to 16,375.82)	-0.01 (-0.01 to -0.01)	524.41 (73.02 to 1,138.54)	-0.01 (-0.05 to 0.02)	1,168.29 (995.95 to 1,341.62)	-0.00 (-0.00 to -0.00)
	Suriname	14,248.98 (12,015.96 to 16,537.07)	0.00 (0.00 to 0.01)	526.65 (73.94 to 1,147.90)	-0.00 (-0.03 to 0.04)	1,172.83 (1,000.37 to 1,345.29)	0.00 (-0.00 to 0.00)
	Trinidad and Tobago	14,155.63 (11,936.02 to 16,433.72)	-0.00 (-0.00 to -0.00)	525.41 (74.23 to 1,139.57)	-0.01 (-0.04 to 0.03)	1,169.01 (996.73 to 1,342.18)	-0.00 (-0.00 to -0.00)
	United States Virgin Islands	14,272.60 (12,036.35 to 16,568.05)	-0.01 (-0.01 to -0.01)	531.68 (72.22 to 1,144.87)	-0.01 (-0.05 to 0.02)	1,173.33 (1,000.56 to 1,345.36)	-0.01 (-0.01 to -0.01)
	Andean Latin America
	Bolivia (Plurinational State of)	10,894.77 (9,242.26 to 12,658.15)	-0.01 (-0.01 to -0.01)	409.78 (71.85 to 901.91)	-0.01 (-0.05 to 0.03)	912.62 (770.19 to 1,059.51)	-0.01 (-0.01 to -0.01)
	Ecuador	12,383.18 (10,404.85 to 14,597.05)	0.03 (-0.03 to 0.09)	464.61 (72.25 to 1,015.45)	0.02 (-0.04 to 0.09)	997.34 (844.00 to 1,160.59)	0.01 (-0.03 to 0.06)
	Peru	9,645.45 (8,132.19 to 11,190.36)	0.10 (0.04 to 0.19)	368.08 (73.78 to 818.06)	0.09 (-0.02 to 0.20)	829.96 (700.25 to 963.55)	0.07 (0.01 to 0.13)
	Central Latin America
	Colombia	14,382.09 (12,019.26 to 16,887.54)	0.01 (-0.04 to 0.07)	539.64 (72.85 to 1,185.67)	0.01 (-0.06 to 0.07)	1,166.75 (989.78 to 1,342.90)	0.00 (-0.04 to 0.05)
	Costa Rica	14,094.56 (11,963.91 to 16,527.66)	0.01 (0.01 to 0.01)	527.91 (72.74 to 1,147.49)	0.01 (-0.03 to 0.04)	1,154.78 (979.05 to 1,336.70)	0.01 (0.01 to 0.01)
	El Salvador	14,345.72 (12,175.94 to 16,838.83)	0.01 (0.01 to 0.02)	537.03 (74.74 to 1,170.22)	0.02 (-0.02 to 0.05)	1,165.35 (989.74 to 1,347.10)	0.01 (0.00 to 0.01)
	Guatemala	14,154.35 (12,015.56 to 16,599.61)	0.01 (0.01 to 0.01)	524.95 (74.07 to 1,153.40)	0.01 (-0.03 to 0.04)	1,159.38 (983.10 to 1,341.34)	0.00 (0.00 to 0.00)
	Honduras	14,156.32 (12,016.93 to 16,601.62)	0.01 (0.01 to 0.01)	527.94 (72.37 to 1,155.88)	0.01 (-0.03 to 0.04)	1,159.23 (983.39 to 1,340.72)	0.01 (0.00 to 0.01)
	Mexico	14,127.41 (12,171.59 to 16,374.51)	0.01 (-0.03 to 0.05)	530.62 (79.92 to 1,169.79)	0.01 (-0.03 to 0.05)	1,155.35 (1,012.67 to 1,299.96)	0.01 (-0.02 to 0.05)
	Nicaragua	14,032.73 (11,909.89 to 16,453.73)	-0.00 (-0.01 to -0.00)	524.90 (73.49 to 1,144.11)	-0.00 (-0.04 to 0.03)	1,148.34 (973.51 to 1,329.98)	-0.01 (-0.01 to -0.01)
	Panama	13,876.05 (11,777.39 to 16,271.48)	0.00 (0.00 to 0.00)	520.94 (72.69 to 1,131.98)	-0.00 (-0.04 to 0.03)	1,141.54 (967.47 to 1,322.12)	-0.00 (-0.00 to -0.00)
	Venezuela (Bolivarian Republic of)	14,161.13 (12,033.10 to 16,494.83)	0.04 (-0.01 to 0.10)	530.58 (74.01 to 1,156.00)	0.03 (-0.04 to 0.11)	1,162.16 (990.95 to 1,341.15)	0.03 (-0.02 to 0.07)
	Southern Latin America
	Argentina	11,636.39 (9,880.11 to 13,555.46)	0.03 (-0.02 to 0.09)	441.01 (85.37 to 971.63)	0.03 (-0.03 to 0.09)	955.45 (809.50 to 1,115.13)	0.02 (-0.01 to 0.07)
	Chile	11,862.87 (10,105.06 to 13,878.05)	0.02 (-0.03 to 0.07)	445.42 (87.91 to 971.45)	0.01 (-0.04 to 0.07)	960.08 (813.83 to 1,115.96)	0.01 (-0.02 to 0.05)
	Uruguay	11,758.22 (9,955.59 to 13,792.56)	0.00 (0.00 to 0.00)	444.07 (87.36 to 977.05)	-0.00 (-0.04 to 0.03)	959.47 (810.79 to 1,120.60)	-0.00 (-0.00 to -0.00)
	Tropical Latin America
	Brazil	18,631.33 (16,120.05 to 21,484.83)	0.02 (-0.01 to 0.06)	680.61 (74.08 to 1,546.26)	0.02 (-0.01 to 0.07)	1,510.77 (1,329.81 to 1,724.03)	0.02 (-0.01 to 0.06)
	Paraguay	17,467.73 (14,631.75 to 20,671.43)	-0.00 (-0.00 to -0.00)	640.61 (66.65 to 1,452.92)	-0.01 (-0.04 to 0.03)	1,440.78 (1,220.55 to 1,678.46)	-0.00 (-0.00 to -0.00)
	North Africa and Middle East
	Algeria	15,170.66 (12,846.21 to 17,816.36)	-0.00 (-0.00 to -0.00)	595.45 (107.32 to 1,299.93)	-0.00 (-0.03 to 0.03)	1,221.98 (1,040.13 to 1,411.94)	0.00 (-0.00 to 0.00)
	Bahrain	14,027.17 (11,846.08 to 16,450.67)	-0.02 (-0.03 to -0.02)	551.51 (100.93 to 1,208.25)	-0.02 (-0.06 to 0.01)	1,150.76 (975.65 to 1,332.19)	-0.02 (-0.02 to -0.01)
	Egypt	15,670.29 (13,673.87 to 17,638.48)	0.02 (-0.05 to 0.10)	615.17 (108.62 to 1,331.54)	0.02 (-0.06 to 0.10)	1,273.10 (1,102.23 to 1,441.71)	0.03 (-0.03 to 0.10)
	Iran (Islamic Republic of)	16,492.36 (14,293.76 to 18,891.95)	0.03 (-0.01 to 0.06)	641.56 (117.17 to 1,405.74)	0.02 (-0.02 to 0.05)	1,297.77 (1,147.00 to 1,451.26)	0.01 (-0.01 to 0.04)
	Iraq	15,038.58 (12,718.44 to 17,676.37)	-0.00 (-0.00 to -0.00)	584.75 (104.24 to 1,286.05)	-0.00 (-0.03 to 0.03)	1,213.19 (1,032.42 to 1,401.82)	-0.00 (-0.00 to -0.00)
	Jordan	14,843.49 (12,538.68 to 17,465.26)	-0.01 (-0.01 to -0.01)	582.47 (105.03 to 1,268.95)	-0.01 (-0.04 to 0.02)	1,201.47 (1,021.95 to 1,386.51)	-0.01 (-0.01 to -0.00)
	Kuwait	14,984.55 (12,711.60 to 17,585.31)	0.04 (-0.01 to 0.08)	581.90 (98.41 to 1,263.92)	0.03 (-0.03 to 0.09)	1,223.67 (1,044.79 to 1,415.02)	0.03 (-0.01 to 0.06)
	Lebanon	15,238.44 (12,901.08 to 17,877.65)	-0.01 (-0.01 to -0.01)	592.73 (106.06 to 1,287.00)	-0.01 (-0.04 to 0.02)	1,217.65 (1,036.06 to 1,406.01)	-0.01 (-0.02 to -0.01)
	Libya	15,082.94 (12,758.48 to 17,726.00)	0.02 (0.02 to 0.02)	589.10 (107.62 to 1,288.13)	0.01 (-0.02 to 0.04)	1,217.46 (1,036.25 to 1,407.23)	0.01 (0.01 to 0.01)
	Morocco	15,201.02 (12,873.44 to 17,849.08)	-0.00 (-0.00 to -0.00)	592.13 (106.43 to 1,291.34)	-0.01 (-0.04 to 0.02)	1,223.77 (1,041.86 to 1,413.98)	-0.00 (-0.00 to -0.00)
	Oman	14,115.28 (11,919.02 to 16,567.27)	0.00 (0.00 to 0.00)	557.10 (101.26 to 1,218.38)	0.00 (-0.03 to 0.04)	1,157.15 (980.81 to 1,338.24)	0.01 (0.00 to 0.01)
	Palestine	15,147.20 (12,823.09 to 17,790.44)	-0.01 (-0.02 to -0.01)	590.22 (106.13 to 1,285.05)	-0.02 (-0.05 to 0.02)	1,219.89 (1,038.24 to 1,409.58)	-0.00 (-0.01 to -0.00)
	Qatar	13,503.71 (11,414.62 to 15,842.51)	-0.00 (-0.00 to -0.00)	532.80 (97.08 to 1,153.57)	-0.01 (-0.04 to 0.03)	1,120.11 (950.19 to 1,300.24)	-0.00 (-0.00 to 0.00)
	Saudi Arabia	14,115.56 (12,026.10 to 16,592.17)	0.00 (0.00 to 0.00)	555.39 (101.75 to 1,209.55)	0.00 (-0.03 to 0.03)	1,162.99 (990.30 to 1,342.80)	0.00 (0.00 to 0.00)
	Sudan	15,216.83 (12,893.39 to 17,871.85)	-0.00 (-0.00 to -0.00)	595.27 (107.58 to 1,305.82)	-0.00 (-0.03 to 0.03)	1,226.29 (1,044.55 to 1,417.20)	-0.00 (-0.01 to -0.00)
	Syrian Arab Republic	15,609.45 (13,220.45 to 18,351.38)	0.03 (0.03 to 0.04)	606.42 (108.11 to 1,315.10)	0.02 (-0.01 to 0.05)	1,260.82 (1,075.22 to 1,456.37)	0.03 (0.03 to 0.04)
	Tunisia	15,266.51 (12,929.02 to 17,921.64)	0.00 (0.00 to 0.01)	595.23 (109.26 to 1,294.17)	-0.00 (-0.04 to 0.03)	1,226.93 (1,045.05 to 1,417.98)	0.00 (0.00 to 0.00)
	Türkiye	14,934.82 (12,811.11 to 17,319.60)	0.00 (-0.05 to 0.05)	591.36 (115.75 to 1,272.54)	-0.00 (-0.05 to 0.05)	1,202.63 (1,025.98 to 1,387.67)	0.00 (-0.03 to 0.04)
	United Arab Emirates	13,611.91 (11,512.97 to 16,000.90)	-0.00 (-0.01 to 0.00)	536.15 (98.84 to 1,166.49)	-0.00 (-0.04 to 0.03)	1,147.21 (975.00 to 1,327.31)	0.01 (0.00 to 0.02)
	Yemen	15,221.95 (12,890.29 to 17,872.99)	0.00 (-0.00 to 0.00)	589.63 (104.87 to 1,282.93)	0.00 (-0.03 to 0.03)	1,224.98 (1,042.97 to 1,415.56)	-0.00 (-0.00 to 0.00)
	Central Sub-Saharan Africa
	Angola	12,500.79 (10,578.55 to 14,633.25)	0.01 (0.01 to 0.02)	465.75 (81.18 to 1,019.39)	0.01 (-0.02 to 0.05)	1,020.29 (864.05 to 1,184.37)	0.01 (0.01 to 0.01)
	Central African Republic	12,462.33 (10,548.39 to 14,592.32)	0.00 (-0.00 to 0.00)	461.90 (82.16 to 1,002.24)	0.01 (-0.03 to 0.05)	1,017.46 (861.77 to 1,181.26)	0.00 (-0.00 to 0.00)
	Congo	12,387.53 (10,482.02 to 14,504.96)	-0.01 (-0.01 to -0.00)	462.17 (80.37 to 1,007.98)	-0.00 (-0.04 to 0.03)	1,013.98 (858.40 to 1,177.41)	-0.00 (-0.00 to -0.00)
	Democratic Republic of the Congo	12,358.98 (10,460.44 to 14,466.19)	-0.01 (-0.01 to -0.01)	459.87 (80.89 to 1,005.63)	0.01 (-0.03 to 0.04)	1,010.12 (855.22 to 1,172.65)	-0.01 (-0.01 to -0.00)
	Equatorial Guinea	12,281.69 (10,393.52 to 14,346.40)	-0.02 (-0.03 to -0.02)	457.66 (79.48 to 992.37)	-0.01 (-0.04 to 0.03)	996.13 (844.19 to 1,156.08)	-0.03 (-0.03 to -0.02)
	Gabon	12,471.35 (10,554.80 to 14,602.13)	0.01 (0.01 to 0.01)	463.95 (81.23 to 1,012.40)	0.01 (-0.03 to 0.04)	1,021.22 (864.72 to 1,185.79)	0.01 (0.01 to 0.01)
	Eastern Sub-Saharan Africa
	Burundi	9,028.71 (7,684.63 to 10,533.80)	-0.02 (-0.02 to -0.01)	347.39 (81.37 to 756.47)	-0.01 (-0.05 to 0.02)	752.93 (641.16 to 882.57)	-0.01 (-0.01 to -0.01)
	Comoros	9,086.74 (7,742.83 to 10,596.45)	-0.00 (-0.01 to -0.00)	351.44 (81.41 to 766.28)	-0.00 (-0.04 to 0.04)	753.20 (640.74 to 882.51)	-0.01 (-0.01 to -0.00)
	Djibouti	8,909.93 (7,593.69 to 10,390.05)	-0.01 (-0.01 to -0.00)	345.08 (79.29 to 752.63)	-0.01 (-0.04 to 0.03)	740.20 (628.89 to 867.21)	-0.01 (-0.01 to -0.00)
	Eritrea	9,085.39 (7,747.05 to 10,593.40)	-0.01 (-0.01 to -0.01)	349.48 (79.94 to 765.07)	0.00 (-0.04 to 0.04)	750.43 (638.04 to 878.67)	-0.01 (-0.01 to -0.01)
	Ethiopia	8,365.36 (7,232.87 to 9,566.16)	0.00 (-0.02 to 0.03)	313.55 (63.99 to 683.83)	-0.00 (-0.10 to 0.03)	701.09 (612.31 to 794.29)	0.01 (-0.01 to 0.03)
	Kenya	9,671.53 (8,306.01 to 11,078.47)	0.00 (0.00 to 0.00)	373.46 (84.78 to 802.36)	0.00 (-0.01 to 0.01)	781.63 (682.35 to 882.03)	-0.00 (-0.00 to 0.00)
	Madagascar	9,122.41 (7,768.58 to 10,638.10)	0.00 (0.00 to 0.00)	351.38 (81.01 to 771.26)	0.01 (-0.03 to 0.05)	757.12 (644.20 to 887.27)	0.00 (0.00 to 0.00)
	Malawi	9,155.39 (7,800.08 to 10,674.32)	0.00 (0.00 to 0.00)	351.95 (79.78 to 772.48)	0.01 (-0.02 to 0.05)	759.04 (646.10 to 889.84)	0.00 (0.00 to 0.00)
	Mozambique	9,206.13 (7,844.76 to 10,734.38)	-0.00 (-0.00 to 0.00)	347.92 (82.25 to 754.65)	-0.00 (-0.04 to 0.04)	762.48 (648.70 to 893.94)	-0.00 (-0.00 to -0.00)
	Rwanda	9,178.77 (7,823.44 to 10,701.57)	0.00 (0.00 to 0.00)	353.02 (81.18 to 772.64)	0.00 (-0.04 to 0.04)	758.73 (645.22 to 888.94)	-0.00 (-0.00 to -0.00)
	Seychelles	15,527.62 (13,203.68 to 18,258.36)	-0.01 (-0.02 to -0.01)	580.57 (65.89 to 1,318.21)	-0.02 (-0.05 to 0.02)	1,270.45 (1,080.14 to 1,469.78)	-0.01 (-0.01 to -0.01)
	Somalia	9,098.36 (7,757.78 to 10,608.17)	0.00 (0.00 to 0.01)	349.03 (79.38 to 760.45)	0.01 (-0.03 to 0.04)	751.12 (638.48 to 879.61)	0.00 (0.00 to 0.01)
	South Sudan	9,129.91 (7,771.01 to 10,644.15)	0.02 (0.02 to 0.03)	347.88 (78.23 to 759.56)	0.03 (-0.02 to 0.07)	757.61 (644.35 to 888.81)	0.02 (0.01 to 0.02)
	Uganda	9,175.87 (7,819.32 to 10,696.81)	0.01 (0.00 to 0.01)	352.24 (81.09 to 773.96)	0.02 (-0.02 to 0.06)	758.64 (645.36 to 889.46)	0.00 (0.00 to 0.00)
	United Republic of Tanzania	9,368.60 (7,948.69 to 10,987.90)	0.04 (-0.01 to 0.10)	361.14 (79.96 to 786.62)	0.05 (-0.02 to 0.11)	770.74 (646.74 to 904.36)	0.03 (-0.01 to 0.07)
	Zambia	10,080.75 (8,513.10 to 11,789.21)	0.00 (-0.00 to 0.01)	390.81 (94.92 to 845.60)	0.01 (-0.03 to 0.06)	804.34 (677.58 to 932.01)	-0.00 (-0.00 to -0.00)
	Southern Sub-Saharan Africa
	Botswana	12,415.02 (10,510.31 to 14,529.56)	-0.01 (-0.01 to -0.01)	461.18 (81.25 to 1,002.53)	-0.02 (-0.05 to 0.02)	1,013.25 (858.02 to 1,176.20)	-0.01 (-0.01 to -0.01)
	Eswatini	12,480.77 (10,567.53 to 14,600.84)	-0.01 (-0.01 to -0.01)	460.13 (81.17 to 1,006.19)	-0.03 (-0.06 to 0.01)	1,015.20 (860.07 to 1,178.25)	-0.01 (-0.01 to -0.01)
	Lesotho	12,483.69 (10,571.75 to 14,601.49)	-0.02 (-0.03 to -0.02)	458.70 (80.35 to 986.38)	-0.04 (-0.07 to -0.01)	1,016.08 (860.82 to 1,179.27)	-0.02 (-0.02 to -0.01)
	Namibia	12,478.70 (10,562.03 to 14,603.91)	0.00 (0.00 to 0.00)	465.84 (82.60 to 1,017.57)	-0.00 (-0.04 to 0.03)	1,017.47 (861.63 to 1,181.03)	0.00 (-0.00 to 0.00)
	South Africa	12,990.88 (11,216.60 to 14,931.63)	-0.00 (-0.00 to -0.00)	480.97 (86.86 to 1,039.31)	-0.02 (-0.03 to -0.00)	1,051.35 (935.49 to 1,185.01)	-0.00 (-0.01 to -0.00)
	Zimbabwe	12,527.60 (10,603.94 to 14,662.91)	0.01 (0.01 to 0.01)	467.74 (82.34 to 1,021.64)	0.00 (-0.03 to 0.04)	1,020.53 (864.36 to 1,184.70)	0.00 (0.00 to 0.00)
	Western Sub-Saharan Africa
	Benin	14,559.28 (12,342.52 to 17,194.87)	-0.01 (-0.01 to -0.01)	542.17 (83.22 to 1,210.82)	0.00 (-0.03 to 0.04)	1,171.89 (997.19 to 1,349.97)	-0.00 (-0.01 to -0.00)
	Burkina Faso	14,610.82 (12,392.46 to 17,250.26)	-0.00 (-0.01 to -0.00)	546.10 (82.84 to 1,210.87)	0.01 (-0.03 to 0.04)	1,176.22 (1,000.93 to 1,354.16)	-0.00 (-0.00 to -0.00)
	Cabo Verde	14,422.31 (12,216.44 to 17,028.65)	-0.02 (-0.03 to -0.02)	539.81 (81.66 to 1,188.79)	-0.03 (-0.06 to 0.01)	1,162.30 (988.83 to 1,339.15)	-0.02 (-0.02 to -0.01)
	Cameroon	14,498.08 (12,285.63 to 17,124.85)	-0.00 (-0.00 to -0.00)	539.80 (82.07 to 1,196.09)	0.00 (-0.03 to 0.04)	1,168.14 (993.99 to 1,345.34)	-0.00 (-0.00 to -0.00)
	Chad	14,502.42 (12,293.33 to 17,142.09)	-0.01 (-0.01 to -0.01)	538.42 (82.21 to 1,196.21)	-0.01 (-0.04 to 0.03)	1,171.29 (996.61 to 1,349.66)	-0.01 (-0.01 to -0.00)
	Côte d'Ivoire	14,352.21 (12,164.87 to 16,955.20)	-0.00 (-0.00 to 0.00)	534.85 (80.40 to 1,183.22)	0.01 (-0.02 to 0.05)	1,159.74 (986.81 to 1,335.31)	-0.00 (-0.00 to -0.00)
	Gambia	14,530.02 (12,317.95 to 17,163.45)	0.01 (0.01 to 0.01)	538.73 (82.03 to 1,193.37)	0.00 (-0.03 to 0.04)	1,171.37 (996.65 to 1,349.59)	0.00 (0.00 to 0.01)
	Ghana	14,609.79 (12,392.71 to 17,245.18)	0.01 (0.00 to 0.01)	545.15 (82.53 to 1,210.74)	0.01 (-0.02 to 0.05)	1,172.96 (998.09 to 1,350.62)	0.00 (0.00 to 0.00)
	Guinea	14,621.66 (12,406.06 to 17,274.28)	0.00 (0.00 to 0.00)	544.31 (83.87 to 1,208.01)	0.00 (-0.03 to 0.04)	1,177.00 (1,001.70 to 1,356.21)	0.00 (-0.00 to 0.00)
	Guinea-Bissau	14,614.35 (12,398.05 to 17,256.89)	-0.00 (-0.00 to -0.00)	542.99 (83.43 to 1,208.93)	0.00 (-0.03 to 0.04)	1,174.38 (999.22 to 1,353.05)	-0.00 (-0.00 to -0.00)
	Liberia	14,413.91 (12,217.02 to 17,028.92)	-0.00 (-0.00 to -0.00)	526.60 (79.52 to 1,157.70)	0.00 (-0.03 to 0.04)	1,164.51 (990.83 to 1,341.19)	-0.00 (-0.00 to -0.00)
	Mali	14,516.45 (12,306.67 to 17,152.54)	-0.00 (-0.00 to -0.00)	538.85 (81.55 to 1,189.01)	0.00 (-0.03 to 0.04)	1,170.64 (996.03 to 1,348.55)	-0.00 (-0.00 to -0.00)
	Mauritania	14,556.42 (12,339.11 to 17,197.32)	0.00 (0.00 to 0.00)	545.08 (81.72 to 1,210.69)	0.00 (-0.03 to 0.04)	1,172.63 (997.86 to 1,350.73)	0.00 (0.00 to 0.00)
	Niger	14,539.47 (12,319.59 to 17,178.44)	0.00 (0.00 to 0.01)	543.59 (80.33 to 1,205.56)	0.01 (-0.02 to 0.05)	1,170.77 (996.38 to 1,348.60)	-0.00 (-0.00 to 0.00)
	Nigeria	15,259.08 (13,066.29 to 17,700.18)	0.01 (-0.03 to 0.05)	569.67 (89.67 to 1,257.77)	0.02 (-0.02 to 0.06)	1,225.57 (1,082.07 to 1,378.99)	0.00 (-0.03 to 0.03)
	Sao Tome and Principe	14,456.37 (12,248.45 to 17,076.10)	-0.01 (-0.01 to -0.01)	542.03 (83.97 to 1,200.84)	-0.01 (-0.05 to 0.03)	1,166.22 (992.32 to 1,343.77)	-0.00 (-0.01 to -0.00)
	Senegal	14,508.51 (12,298.20 to 17,139.35)	-0.00 (-0.01 to -0.00)	540.26 (83.42 to 1,194.15)	0.00 (-0.03 to 0.04)	1,166.97 (993.03 to 1,343.88)	-0.01 (-0.01 to -0.01)
	Sierra Leone	14,478.41 (12,271.57 to 17,107.17)	-0.00 (-0.00 to -0.00)	539.02 (81.61 to 1,201.44)	0.00 (-0.03 to 0.04)	1,169.24 (994.89 to 1,347.25)	-0.00 (-0.00 to -0.00)
	Togo	14,598.14 (12,386.06 to 17,232.59)	-0.00 (-0.00 to -0.00)	544.41 (84.26 to 1,213.70)	0.00 (-0.03 to 0.04)	1,171.61 (997.19 to 1,349.60)	-0.00 (-0.00 to -0.00)
