# Supplementary material for: Global, regional, and national burden of headache disorders, 1990–2021, with forecasts to 2050: A Global Burden of Disease study 2021
Source: Cell Rep Med. 2025 Sep 18;6(10):102348. doi: 10.1016/j.xcrm.2025.102348 (PMC12629824; doi:10.1016/j.xcrm.2025.102348)
Supplement: Table S2. Age-standardized prevalence, YLD, and incidence rates of TTH in 2021 and percentage change (1990–2021) by country and globally (95% UI), related to Figure 1 — Abbreviation: TTH, tension-type headaches; UI, uncertainty interval; YLDs, years lived with disability. [file mmc3.xlsx]

## Sheet: Sheet1
	Table S2. Age-standardized prevalence, YLD, and incidence rates of TTH in 2021 and percentage change (1990-2021) by country and globally (95% UI). Related to Figure 1. Abbreviation: TTH, tension-type headaches; UI, uncertainty interval; YLD, years lived with disability.
		Prevalence		YLDs		Incidence
	Location	2021	Percentage change, 1990–2021	2021	Percentage change, 1990–2021	2021	Percentage change, 1990–2021
	Global	24,764.77 (21,863.62 to 27,954.74)	-0.01 (-0.01 to 0.00)	55.69 (16.13 to 185.07)	-0.02 (-0.05 to 0.01)	8,931.31 (7,788.21 to 10,020.83)	0.00 (-0.01 to 0.00)
	Central Asia
	Armenia	30,276.13 (26,208.46 to 34,510.57)	-0.00 (-0.00 to 0.00)	67.18 (17.75 to 237.49)	0.00 (-0.09 to 0.10)	10,665.43 (9,186.84 to 12,093.01)	-0.00 (-0.00 to 0.00)
	Azerbaijan	30,266.52 (26,167.63 to 34,565.73)	-0.00 (-0.01 to 0.00)	67.04 (17.96 to 237.05)	-0.00 (-0.12 to 0.12)	10,663.63 (9,179.89 to 12,082.49)	-0.00 (-0.01 to 0.00)
	Georgia	30,274.88 (26,214.32 to 34,527.44)	-0.00 (-0.01 to 0.00)	66.84 (18.54 to 236.28)	-0.01 (-0.12 to 0.11)	10,666.34 (9,194.51 to 12,099.01)	-0.00 (-0.00 to 0.00)
	Kazakhstan	30,289.04 (26,200.20 to 34,606.08)	-0.00 (-0.00 to 0.00)	67.00 (18.26 to 234.79)	-0.00 (-0.09 to 0.12)	10,669.89 (9,188.59 to 12,092.77)	-0.00 (-0.00 to 0.00)
	Kyrgyzstan	30,280.71 (26,238.16 to 34,539.85)	-0.00 (-0.00 to 0.00)	67.08 (17.79 to 236.20)	0.00 (-0.09 to 0.08)	10,667.65 (9,189.87 to 12,093.22)	-0.00 (-0.00 to 0.00)
	Mongolia	30,281.81 (26,182.47 to 34,537.74)	0.00 (-0.00 to 0.00)	66.78 (17.86 to 234.70)	0.00 (-0.10 to 0.11)	10,668.43 (9,174.36 to 12,071.62)	0.00 (-0.00 to 0.00)
	Tajikistan	30,255.25 (26,151.48 to 34,514.61)	-0.00 (-0.00 to 0.00)	66.73 (17.78 to 235.56)	-0.00 (-0.10 to 0.11)	10,660.56 (9,178.00 to 12,058.03)	-0.00 (-0.00 to 0.00)
	Turkmenistan	30,262.16 (26,149.75 to 34,491.20)	-0.00 (-0.01 to 0.00)	66.70 (18.01 to 235.97)	-0.00 (-0.10 to 0.12)	10,664.40 (9,184.30 to 12,096.20)	-0.00 (-0.00 to 0.00)
	Uzbekistan	30,269.39 (26,182.01 to 34,531.50)	-0.00 (-0.01 to 0.00)	66.79 (18.09 to 236.66)	0.00 (-0.10 to 0.09)	10,664.57 (9,160.34 to 12,066.56)	-0.00 (-0.00 to 0.00)
	East Asia
	China	18,525.07 (16,380.87 to 20,958.70)	0.08 (0.04 to 0.12)	43.50 (13.07 to 141.34)	0.04 (-0.03 to 0.19)	6,851.13 (5,957.52 to 7,729.63)	0.06 (0.03 to 0.09)
	Democratic People's Republic of Korea	17,560.91 (14,930.47 to 20,516.62)	-0.01 (-0.01 to -0.00)	40.51 (11.75 to 136.01)	-0.00 (-0.10 to 0.11)	6,543.77 (5,699.03 to 7,420.68)	-0.01 (-0.01 to -0.00)
	Taiwan (Province of China)	17,557.81 (14,915.25 to 20,515.45)	0.00 (0.00 to 0.01)	41.13 (12.49 to 134.34)	0.02 (-0.10 to 0.16)	6,542.13 (5,702.44 to 7,447.93)	0.00 (-0.00 to 0.01)
	High-income Asia Pacific
	Brunei Darussalam	28,928.90 (25,259.30 to 33,374.45)	0.00 (-0.00 to 0.01)	60.40 (15.85 to 212.63)	0.01 (-0.09 to 0.13)	10,119.39 (8,824.77 to 11,441.92)	0.00 (-0.00 to 0.00)
	Japan	29,705.70 (26,600.44 to 33,406.16)	-0.01 (-0.04 to 0.02)	64.56 (17.87 to 215.33)	-0.00 (-0.05 to 0.04)	10,726.09 (9,392.75 to 12,010.89)	-0.01 (-0.04 to 0.02)
	Republic of Korea	30,412.35 (26,422.95 to 34,445.55)	0.05 (-0.00 to 0.10)	62.39 (16.05 to 220.52)	0.03 (-0.11 to 0.15)	10,316.74 (8,886.98 to 11,632.65)	0.01 (-0.02 to 0.05)
	Singapore	28,481.36 (24,802.46 to 32,730.41)	0.08 (-0.01 to 0.20)	59.68 (16.32 to 215.97)	0.04 (-0.11 to 0.19)	10,098.07 (8,749.10 to 11,429.86)	0.01 (-0.05 to 0.09)
	South Asia
	Afghanistan	23,578.38 (20,370.41 to 27,419.47)	0.00 (-0.00 to 0.01)	65.57 (21.59 to 192.90)	-0.00 (-0.10 to 0.08)	8,520.94 (7,419.07 to 9,605.02)	0.00 (-0.00 to 0.01)
	Bangladesh	24,771.44 (21,160.00 to 28,698.10)	-0.00 (-0.01 to 0.00)	48.87 (12.84 to 175.36)	0.02 (-0.08 to 0.14)	8,912.69 (7,778.73 to 10,033.24)	-0.00 (-0.01 to 0.00)
	Bhutan	24,804.70 (21,191.89 to 28,828.32)	0.00 (-0.00 to 0.00)	48.58 (12.90 to 178.81)	0.01 (-0.09 to 0.13)	8,924.36 (7,795.91 to 10,044.27)	0.00 (-0.00 to 0.00)
	India	25,298.04 (22,421.85 to 28,418.03)	-0.00 (-0.00 to 0.00)	51.88 (14.09 to 180.56)	0.01 (-0.06 to 0.08)	9,333.37 (8,160.49 to 10,426.38)	-0.00 (-0.00 to 0.00)
	Nepal	24,613.27 (20,956.66 to 28,522.19)	-0.01 (-0.05 to 0.03)	50.69 (13.73 to 179.81)	0.01 (-0.11 to 0.15)	8,883.19 (7,746.28 to 9,966.79)	-0.00 (-0.04 to 0.03)
	Pakistan	26,707.03 (23,686.83 to 30,189.12)	-0.00 (-0.01 to 0.00)	46.10 (11.06 to 181.63)	-0.08 (-0.24 to 0.04)	9,677.34 (8,501.33 to 10,819.06)	-0.00 (-0.00 to 0.00)
	Southeast Asia
	Cambodia	24,628.97 (21,118.66 to 28,298.40)	-0.00 (-0.01 to 0.00)	48.94 (12.92 to 181.13)	0.01 (-0.11 to 0.13)	8,699.40 (7,573.13 to 9,807.80)	-0.00 (-0.01 to 0.00)
	Indonesia	25,774.93 (22,651.39 to 28,888.59)	-0.00 (-0.00 to 0.00)	52.56 (14.33 to 182.43)	0.01 (-0.05 to 0.06)	9,337.80 (8,194.24 to 10,476.47)	-0.00 (-0.00 to 0.00)
	Lao People's Democratic Republic	24,566.31 (21,043.86 to 28,192.99)	-0.00 (-0.01 to 0.00)	48.96 (13.18 to 178.69)	0.01 (-0.11 to 0.12)	8,681.17 (7,574.98 to 9,766.55)	-0.00 (-0.01 to 0.00)
	Malaysia	24,519.06 (21,054.43 to 28,100.40)	-0.00 (-0.04 to 0.04)	48.99 (12.72 to 177.09)	0.00 (-0.10 to 0.13)	8,667.01 (7,537.01 to 9,753.18)	-0.00 (-0.03 to 0.02)
	Maldives	24,278.21 (20,796.04 to 27,850.09)	-0.01 (-0.02 to -0.00)	48.16 (12.91 to 175.80)	-0.00 (-0.12 to 0.11)	8,591.78 (7,477.04 to 9,695.04)	-0.01 (-0.01 to -0.00)
	Mauritius	24,573.74 (21,101.82 to 28,230.33)	-0.00 (-0.00 to 0.00)	48.84 (13.03 to 179.19)	0.00 (-0.11 to 0.10)	8,683.30 (7,554.43 to 9,758.84)	-0.00 (-0.00 to 0.00)
	Myanmar	24,636.82 (21,101.14 to 28,221.48)	0.00 (-0.00 to 0.01)	49.08 (12.90 to 179.41)	0.01 (-0.09 to 0.13)	8,702.37 (7,575.45 to 9,816.76)	0.00 (-0.00 to 0.01)
	Philippines	25,783.43 (22,658.70 to 28,879.95)	-0.00 (-0.00 to 0.00)	52.38 (14.40 to 181.68)	0.01 (-0.03 to 0.04)	9,339.72 (8,191.73 to 10,475.69)	-0.00 (-0.00 to 0.00)
	Sri Lanka	24,617.15 (21,076.29 to 28,209.67)	0.00 (-0.00 to 0.01)	49.12 (12.83 to 178.26)	0.01 (-0.11 to 0.12)	8,696.58 (7,579.93 to 9,778.11)	0.00 (-0.00 to 0.01)
	Thailand	24,604.29 (21,090.89 to 28,170.64)	0.00 (-0.00 to 0.00)	49.25 (13.32 to 179.20)	0.01 (-0.09 to 0.13)	8,692.88 (7,581.47 to 9,793.50)	0.00 (-0.00 to 0.00)
	Timor-Leste	24,554.54 (21,029.71 to 28,179.83)	0.00 (-0.00 to 0.01)	48.69 (12.77 to 175.55)	0.01 (-0.10 to 0.13)	8,679.38 (7,552.65 to 9,791.48)	0.00 (-0.00 to 0.01)
	Viet Nam	24,581.87 (21,070.37 to 28,211.88)	-0.00 (-0.01 to 0.00)	49.38 (13.27 to 179.79)	0.01 (-0.10 to 0.12)	8,684.61 (7,554.78 to 9,778.89)	-0.00 (-0.01 to 0.00)
	Australasia
	Australia	26,964.15 (23,424.48 to 30,875.06)	-0.00 (-0.00 to 0.00)	60.38 (17.08 to 201.33)	0.01 (-0.09 to 0.09)	9,688.93 (8,381.32 to 10,881.89)	-0.00 (-0.00 to 0.00)
	New Zealand	28,452.74 (25,420.01 to 31,819.62)	-0.00 (-0.01 to 0.00)	64.05 (17.98 to 203.70)	0.01 (-0.08 to 0.10)	10,345.43 (9,039.55 to 11,584.93)	-0.00 (-0.00 to 0.00)
	Oceania
	American Samoa	22,152.00 (19,000.43 to 25,529.97)	0.00 (-0.00 to 0.00)	46.26 (12.53 to 163.86)	-0.00 (-0.10 to 0.10)	8,000.52 (6,924.86 to 8,984.30)	0.00 (-0.00 to 0.00)
	Cook Islands	22,226.16 (19,076.54 to 25,677.08)	0.00 (0.00 to 0.01)	46.86 (13.37 to 163.57)	0.00 (-0.10 to 0.11)	8,024.80 (6,927.91 to 9,009.63)	0.00 (0.00 to 0.01)
	Fiji	22,173.81 (19,006.87 to 25,611.05)	0.00 (-0.00 to 0.00)	46.41 (12.93 to 165.20)	-0.00 (-0.10 to 0.10)	8,006.38 (6,928.72 to 8,986.41)	0.00 (-0.00 to 0.00)
	Guam	22,159.46 (19,016.54 to 25,596.05)	0.00 (-0.00 to 0.01)	46.94 (12.88 to 162.53)	0.00 (-0.11 to 0.13)	8,001.53 (6,932.61 to 8,970.16)	0.00 (-0.00 to 0.01)
	Kiribati	22,252.77 (19,103.63 to 25,648.91)	0.00 (-0.00 to 0.01)	46.50 (13.22 to 162.16)	0.01 (-0.11 to 0.12)	8,031.74 (6,942.67 to 9,013.17)	0.00 (-0.00 to 0.00)
	Marshall Islands	22,147.43 (18,992.73 to 25,579.00)	-0.00 (-0.01 to 0.00)	46.15 (13.16 to 160.76)	-0.00 (-0.12 to 0.11)	7,998.83 (6,904.19 to 8,985.57)	-0.00 (-0.00 to 0.00)
	Micronesia (Federated States of)	22,170.51 (19,030.32 to 25,572.25)	0.00 (-0.00 to 0.00)	46.47 (13.22 to 163.62)	0.00 (-0.11 to 0.14)	8,004.74 (6,921.21 to 8,976.73)	0.00 (-0.00 to 0.00)
	Nauru	22,210.98 (19,041.95 to 25,678.01)	0.01 (0.00 to 0.01)	46.50 (12.93 to 166.08)	0.01 (-0.09 to 0.12)	8,017.98 (6,939.21 to 9,000.08)	0.00 (0.00 to 0.01)
	Niue	22,182.00 (19,028.10 to 25,635.05)	-0.00 (-0.00 to 0.00)	46.66 (13.29 to 165.53)	0.00 (-0.10 to 0.13)	8,008.38 (6,930.55 to 8,993.09)	-0.00 (-0.00 to 0.00)
	Northern Mariana Islands	22,111.12 (18,957.51 to 25,510.09)	0.00 (-0.00 to 0.01)	46.70 (13.06 to 164.02)	0.01 (-0.09 to 0.12)	7,985.96 (6,906.69 to 8,977.68)	0.00 (-0.00 to 0.01)
	Palau	22,029.78 (18,930.24 to 25,399.16)	-0.01 (-0.01 to 0.00)	46.09 (13.02 to 161.94)	-0.01 (-0.12 to 0.10)	7,958.90 (6,882.70 to 8,946.73)	-0.00 (-0.01 to -0.00)
	Papua New Guinea	22,129.08 (18,979.41 to 25,528.06)	0.00 (-0.00 to 0.00)	46.12 (13.03 to 165.28)	0.01 (-0.12 to 0.12)	7,993.20 (6,926.35 to 8,988.98)	0.00 (-0.00 to 0.00)
	Samoa	22,147.15 (19,008.41 to 25,571.11)	0.00 (-0.00 to 0.01)	46.47 (12.44 to 163.71)	-0.00 (-0.11 to 0.12)	7,998.22 (6,923.60 to 8,984.96)	0.00 (-0.00 to 0.00)
	Solomon Islands	22,166.62 (18,998.91 to 25,630.53)	0.00 (-0.00 to 0.01)	46.35 (13.34 to 165.99)	0.01 (-0.10 to 0.13)	8,004.91 (6,918.25 to 8,991.01)	0.00 (-0.00 to 0.01)
	Tokelau	22,166.23 (19,015.06 to 25,605.67)	-0.00 (-0.01 to 0.00)	46.52 (12.78 to 165.00)	-0.00 (-0.11 to 0.10)	8,003.90 (6,925.69 to 8,986.83)	-0.00 (-0.01 to 0.00)
	Tonga	22,214.78 (19,083.60 to 25,655.10)	0.00 (-0.00 to 0.00)	46.81 (13.25 to 165.36)	0.00 (-0.11 to 0.12)	8,020.27 (6,943.91 to 9,006.66)	0.00 (-0.00 to 0.00)
	Tuvalu	22,139.86 (19,005.66 to 25,560.21)	-0.01 (-0.01 to -0.00)	46.46 (13.35 to 161.11)	-0.01 (-0.11 to 0.09)	7,994.48 (6,913.53 to 8,976.37)	-0.01 (-0.01 to -0.00)
	Vanuatu	22,181.20 (19,000.24 to 25,603.16)	0.00 (-0.00 to 0.01)	46.41 (12.80 to 163.75)	0.00 (-0.12 to 0.13)	8,009.40 (6,932.17 to 8,999.32)	0.00 (-0.00 to 0.01)
	Central Europe
	Albania	29,929.00 (25,981.73 to 34,255.02)	0.00 (-0.00 to 0.00)	72.99 (21.94 to 242.13)	0.01 (-0.08 to 0.10)	10,567.46 (9,117.97 to 11,922.52)	0.00 (-0.00 to 0.00)
	Bosnia and Herzegovina	29,958.94 (26,050.58 to 34,343.35)	-0.00 (-0.01 to 0.00)	72.69 (21.99 to 238.70)	0.00 (-0.11 to 0.09)	10,575.51 (9,138.10 to 11,929.93)	-0.00 (-0.00 to 0.00)
	Bulgaria	29,955.10 (26,079.24 to 34,340.31)	-0.00 (-0.00 to 0.00)	72.81 (21.03 to 240.78)	-0.00 (-0.10 to 0.08)	10,575.40 (9,134.59 to 11,930.69)	-0.00 (-0.00 to 0.00)
	Croatia	29,953.92 (26,171.06 to 34,212.29)	-0.00 (-0.04 to 0.04)	73.08 (21.40 to 245.11)	0.00 (-0.10 to 0.08)	10,594.00 (9,213.94 to 11,944.99)	0.00 (-0.03 to 0.03)
	Czechia	29,944.15 (26,025.75 to 34,247.32)	-0.00 (-0.01 to 0.00)	72.75 (21.07 to 244.46)	-0.00 (-0.09 to 0.08)	10,572.78 (9,122.21 to 11,924.83)	-0.00 (-0.00 to 0.00)
	Hungary	29,976.16 (26,046.38 to 34,344.52)	-0.00 (-0.00 to 0.00)	73.07 (22.02 to 241.63)	0.00 (-0.09 to 0.09)	10,579.89 (9,135.77 to 11,922.77)	-0.00 (-0.00 to 0.00)
	Montenegro	29,955.13 (26,063.60 to 34,324.21)	-0.00 (-0.00 to 0.00)	73.04 (21.40 to 242.42)	-0.00 (-0.09 to 0.09)	10,573.96 (9,116.30 to 11,920.21)	-0.00 (-0.00 to 0.00)
	North Macedonia	29,923.19 (25,998.04 to 34,281.34)	-0.00 (-0.00 to 0.00)	72.65 (21.86 to 241.46)	-0.00 (-0.10 to 0.10)	10,567.30 (9,129.20 to 11,916.74)	-0.00 (-0.00 to 0.00)
	Poland	31,533.24 (28,135.30 to 35,109.35)	-0.00 (-0.00 to 0.00)	78.06 (23.62 to 254.86)	0.01 (-0.07 to 0.05)	11,365.29 (9,873.17 to 12,708.66)	-0.00 (-0.00 to 0.00)
	Romania	29,957.47 (26,033.17 to 34,318.15)	-0.00 (-0.00 to 0.00)	73.08 (21.09 to 241.38)	0.00 (-0.10 to 0.09)	10,575.83 (9,131.70 to 11,915.94)	-0.00 (-0.00 to 0.00)
	Serbia	29,928.17 (26,039.72 to 34,277.48)	-0.00 (-0.01 to 0.00)	73.08 (21.71 to 242.74)	-0.00 (-0.10 to 0.08)	10,566.41 (9,126.68 to 11,909.54)	-0.00 (-0.01 to 0.00)
	Slovakia	29,962.05 (26,021.42 to 34,279.58)	-0.00 (-0.01 to 0.00)	73.13 (21.84 to 243.89)	0.00 (-0.09 to 0.10)	10,576.74 (9,135.52 to 11,920.58)	-0.00 (-0.00 to 0.00)
	Slovenia	29,927.39 (26,032.45 to 34,300.82)	-0.00 (-0.01 to 0.00)	72.89 (21.48 to 241.72)	-0.00 (-0.10 to 0.10)	10,568.36 (9,125.70 to 11,919.72)	-0.00 (-0.01 to 0.00)
	Eastern Europe
	Belarus	30,340.65 (26,426.41 to 34,728.35)	-0.00 (-0.00 to 0.00)	88.01 (27.48 to 269.39)	-0.00 (-0.09 to 0.09)	10,613.19 (9,181.14 to 11,995.05)	-0.00 (-0.00 to 0.00)
	Estonia	30,335.97 (26,372.25 to 34,759.24)	-0.00 (-0.00 to 0.00)	87.75 (28.49 to 271.39)	-0.00 (-0.08 to 0.08)	10,612.76 (9,186.97 to 11,995.59)	-0.00 (-0.00 to 0.00)
	Latvia	30,338.15 (26,401.78 to 34,724.16)	-0.00 (-0.00 to 0.00)	87.86 (28.02 to 271.83)	-0.00 (-0.09 to 0.08)	10,613.17 (9,181.93 to 11,978.28)	-0.00 (-0.00 to 0.00)
	Lithuania	31,729.84 (27,557.16 to 36,200.23)	0.00 (-0.00 to 0.00)	81.03 (24.53 to 266.39)	-0.00 (-0.10 to 0.09)	10,764.37 (9,260.52 to 12,195.19)	0.00 (-0.00 to 0.00)
	Republic of Moldova	30,334.65 (26,376.91 to 34,792.29)	-0.00 (-0.00 to 0.00)	87.90 (28.60 to 267.41)	-0.00 (-0.08 to 0.06)	10,611.66 (9,177.32 to 11,960.03)	0.00 (-0.00 to 0.00)
	Russian Federation	31,147.27 (27,732.82 to 35,055.65)	0.01 (-0.02 to 0.03)	99.72 (34.79 to 288.43)	-0.00 (-0.03 to 0.03)	11,200.64 (9,779.76 to 12,544.09)	0.00 (-0.02 to 0.03)
	Ukraine	31,872.74 (28,432.01 to 35,612.60)	-0.00 (-0.00 to 0.00)	91.72 (29.95 to 277.45)	-0.00 (-0.07 to 0.07)	11,405.07 (9,946.67 to 12,812.49)	-0.00 (-0.00 to 0.00)
	Western Europe
	Andorra	32,352.91 (28,179.03 to 36,861.21)	0.00 (-0.00 to 0.01)	69.04 (17.06 to 256.96)	0.01 (-0.09 to 0.11)	10,985.72 (9,464.72 to 12,425.65)	0.00 (-0.00 to 0.00)
	Austria	31,759.67 (27,635.41 to 36,479.78)	-0.00 (-0.00 to 0.00)	71.22 (19.01 to 267.60)	-0.00 (-0.12 to 0.10)	10,935.23 (9,446.25 to 12,425.36)	-0.00 (-0.01 to 0.00)
	Belgium	32,396.92 (28,239.73 to 36,903.59)	-0.00 (-0.01 to 0.00)	69.42 (17.77 to 261.14)	0.00 (-0.11 to 0.10)	10,998.81 (9,469.81 to 12,445.79)	-0.00 (-0.00 to 0.00)
	Cyprus	32,411.95 (28,254.01 to 37,014.80)	0.00 (-0.00 to 0.01)	69.91 (18.09 to 259.22)	0.01 (-0.12 to 0.10)	11,000.77 (9,453.23 to 12,466.52)	0.00 (-0.00 to 0.00)
	Denmark	33,764.78 (29,477.82 to 38,545.83)	-0.03 (-0.07 to 0.02)	70.36 (16.92 to 266.48)	-0.01 (-0.13 to 0.13)	11,052.66 (9,475.52 to 12,514.31)	0.00 (-0.03 to 0.04)
	Finland	32,383.20 (28,196.63 to 36,941.96)	-0.00 (-0.01 to 0.00)	69.26 (18.66 to 256.04)	-0.00 (-0.10 to 0.10)	10,996.08 (9,447.74 to 12,448.71)	-0.00 (-0.01 to 0.00)
	France	31,418.48 (27,367.37 to 36,027.39)	-0.00 (-0.00 to 0.00)	74.92 (20.53 to 253.03)	0.00 (-0.10 to 0.09)	10,893.20 (9,425.25 to 12,363.67)	-0.00 (-0.00 to 0.00)
	Germany	33,107.73 (28,985.82 to 37,680.86)	0.02 (-0.02 to 0.06)	72.21 (19.84 to 254.64)	-0.00 (-0.14 to 0.10)	11,012.92 (9,501.26 to 12,540.99)	0.00 (-0.03 to 0.03)
	Greece	32,408.70 (28,249.91 to 36,985.43)	-0.00 (-0.00 to 0.01)	69.65 (17.78 to 256.03)	0.00 (-0.12 to 0.12)	11,001.95 (9,465.27 to 12,446.06)	-0.00 (-0.00 to 0.00)
	Iceland	32,368.67 (28,203.02 to 36,964.11)	-0.00 (-0.00 to 0.00)	69.37 (18.13 to 256.86)	0.00 (-0.11 to 0.11)	10,991.29 (9,457.04 to 12,473.55)	-0.00 (-0.00 to 0.00)
	Ireland	32,406.02 (28,242.61 to 36,967.09)	0.00 (-0.00 to 0.00)	69.58 (17.98 to 257.28)	0.00 (-0.11 to 0.12)	11,000.32 (9,468.17 to 12,461.84)	-0.00 (-0.00 to 0.00)
	Israel	32,400.54 (28,232.98 to 37,007.16)	-0.00 (-0.00 to 0.00)	69.80 (17.93 to 260.03)	-0.00 (-0.09 to 0.08)	11,000.06 (9,471.90 to 12,441.52)	-0.00 (-0.00 to 0.00)
	Italy	33,572.31 (29,964.27 to 37,532.66)	-0.00 (-0.02 to 0.02)	71.46 (18.10 to 278.39)	0.01 (-0.06 to 0.08)	11,907.30 (10,379.71 to 13,336.30)	-0.00 (-0.03 to 0.03)
	Luxembourg	32,279.96 (28,111.40 to 36,828.77)	-0.00 (-0.00 to 0.00)	74.98 (21.88 to 262.84)	-0.00 (-0.11 to 0.08)	10,969.42 (9,428.47 to 12,453.80)	-0.00 (-0.00 to 0.00)
	Malta	32,376.71 (28,207.45 to 36,976.61)	-0.00 (-0.01 to 0.00)	69.25 (17.73 to 258.90)	-0.01 (-0.14 to 0.10)	10,993.94 (9,458.99 to 12,439.10)	-0.00 (-0.00 to 0.00)
	Monaco	32,411.21 (28,250.66 to 36,983.37)	-0.00 (-0.00 to 0.00)	69.94 (17.66 to 261.90)	0.00 (-0.10 to 0.14)	11,000.46 (9,455.21 to 12,458.07)	-0.00 (-0.00 to 0.00)
	Netherlands	34,984.91 (30,123.30 to 39,942.65)	-0.00 (-0.00 to 0.00)	68.16 (15.73 to 292.36)	-0.00 (-0.14 to 0.16)	11,114.04 (9,423.86 to 12,741.29)	-0.00 (-0.00 to 0.00)
	Norway	35,492.44 (31,718.03 to 39,481.91)	0.01 (-0.02 to 0.04)	71.25 (16.88 to 282.32)	0.03 (-0.06 to 0.13)	12,225.67 (10,673.08 to 13,778.10)	0.01 (-0.02 to 0.04)
	Portugal	32,429.23 (28,267.44 to 37,011.93)	-0.00 (-0.00 to 0.01)	69.80 (17.90 to 255.82)	0.01 (-0.12 to 0.12)	11,006.84 (9,472.07 to 12,441.46)	-0.00 (-0.00 to 0.00)
	San Marino	32,430.84 (28,280.21 to 36,962.56)	0.00 (-0.00 to 0.01)	70.07 (18.33 to 260.01)	0.01 (-0.09 to 0.13)	11,005.36 (9,469.08 to 12,460.00)	0.00 (-0.00 to 0.00)
	Spain	31,535.63 (27,408.60 to 36,010.06)	-0.00 (-0.00 to 0.01)	73.69 (20.11 to 267.06)	0.01 (-0.10 to 0.14)	10,896.83 (9,420.95 to 12,313.98)	-0.00 (-0.00 to 0.00)
	Sweden	34,297.27 (30,701.03 to 38,326.02)	0.00 (-0.02 to 0.03)	68.31 (17.15 to 259.89)	0.00 (-0.09 to 0.09)	11,957.24 (10,503.70 to 13,393.96)	0.00 (-0.03 to 0.03)
	Switzerland	29,829.20 (25,864.17 to 34,171.76)	0.05 (-0.00 to 0.11)	66.36 (18.13 to 241.18)	0.03 (-0.10 to 0.12)	10,713.80 (9,241.01 to 12,024.54)	0.01 (-0.02 to 0.05)
	United Kingdom	33,487.02 (29,942.12 to 37,299.08)	0.00 (-0.00 to 0.00)	72.27 (19.01 to 266.15)	0.00 (-0.06 to 0.03)	11,812.17 (10,329.04 to 13,276.29)	0.00 (-0.00 to 0.00)
	High-income North America
	Canada	32,911.94 (28,790.69 to 37,247.53)	-0.00 (-0.00 to 0.00)	67.31 (16.62 to 250.64)	0.00 (-0.09 to 0.11)	11,154.29 (9,726.08 to 12,617.51)	-0.00 (-0.00 to 0.00)
	Greenland	32,837.19 (28,691.37 to 37,179.33)	0.00 (-0.00 to 0.01)	66.44 (16.91 to 248.99)	0.01 (-0.09 to 0.15)	11,136.98 (9,714.67 to 12,594.05)	0.00 (-0.00 to 0.01)
	United States of America	34,320.58 (30,762.93 to 38,348.91)	-0.03 (-0.06 to 0.00)	70.32 (18.05 to 258.29)	-0.02 (-0.07 to 0.02)	12,110.68 (10,550.58 to 13,520.49)	-0.01 (-0.04 to 0.02)
	Caribbean
	Antigua and Barbuda	23,728.21 (20,304.30 to 27,670.43)	-0.00 (-0.00 to 0.00)	51.47 (14.57 to 176.27)	-0.00 (-0.13 to 0.10)	8,525.86 (7,439.75 to 9,622.62)	-0.00 (-0.01 to 0.00)
	Bahamas	23,748.98 (20,277.44 to 27,683.56)	-0.00 (-0.00 to 0.00)	51.73 (14.74 to 173.66)	0.00 (-0.11 to 0.11)	8,532.98 (7,416.18 to 9,597.46)	-0.00 (-0.00 to 0.00)
	Barbados	23,735.71 (20,308.91 to 27,698.63)	-0.00 (-0.00 to 0.00)	51.68 (15.06 to 176.23)	-0.01 (-0.10 to 0.09)	8,528.50 (7,420.00 to 9,622.13)	-0.00 (-0.01 to 0.00)
	Belize	23,720.48 (20,282.44 to 27,677.94)	0.00 (-0.00 to 0.00)	51.26 (14.20 to 176.18)	0.00 (-0.11 to 0.11)	8,524.31 (7,397.03 to 9,617.42)	0.00 (-0.01 to 0.00)
	Bermuda	23,741.33 (20,314.57 to 27,681.36)	-0.00 (-0.00 to 0.00)	51.87 (14.67 to 177.46)	0.00 (-0.11 to 0.12)	8,530.66 (7,401.55 to 9,628.90)	-0.00 (-0.00 to 0.00)
	Cuba	23,717.59 (20,266.41 to 27,686.51)	0.00 (-0.00 to 0.00)	51.43 (14.73 to 178.36)	0.00 (-0.11 to 0.12)	8,523.41 (7,388.64 to 9,602.59)	0.00 (-0.00 to 0.00)
	Dominica	23,714.53 (20,305.39 to 27,621.44)	-0.00 (-0.01 to 0.00)	51.14 (14.24 to 177.07)	-0.01 (-0.11 to 0.08)	8,522.13 (7,403.63 to 9,614.94)	-0.00 (-0.01 to 0.00)
	Dominican Republic	23,723.71 (20,297.53 to 27,676.18)	-0.00 (-0.00 to 0.00)	51.15 (14.43 to 176.94)	-0.00 (-0.10 to 0.10)	8,525.75 (7,394.58 to 9,626.36)	-0.00 (-0.00 to 0.00)
	Grenada	23,710.78 (20,299.51 to 27,645.52)	-0.00 (-0.01 to 0.00)	50.96 (13.85 to 175.79)	-0.01 (-0.12 to 0.11)	8,521.26 (7,393.57 to 9,608.85)	-0.00 (-0.01 to 0.00)
	Guyana	23,737.03 (20,309.99 to 27,669.00)	0.00 (-0.01 to 0.00)	50.81 (14.16 to 174.47)	0.00 (-0.10 to 0.11)	8,528.98 (7,397.39 to 9,618.82)	-0.00 (-0.01 to 0.00)
	Haiti	23,736.29 (20,295.01 to 27,691.16)	-0.00 (-0.01 to 0.00)	50.76 (14.80 to 181.30)	0.00 (-0.09 to 0.12)	8,528.88 (7,401.42 to 9,631.73)	-0.00 (-0.00 to 0.00)
	Jamaica	23,722.86 (20,278.59 to 27,641.13)	-0.00 (-0.01 to 0.00)	51.53 (14.73 to 176.65)	0.00 (-0.10 to 0.11)	8,524.37 (7,397.21 to 9,620.14)	-0.00 (-0.01 to 0.00)
	Puerto Rico	23,740.88 (20,293.03 to 27,699.66)	-0.00 (-0.00 to 0.00)	51.78 (14.57 to 173.42)	0.00 (-0.12 to 0.11)	8,529.73 (7,393.48 to 9,630.41)	-0.00 (-0.00 to 0.00)
	Saint Kitts and Nevis	23,738.23 (20,299.17 to 27,639.28)	-0.00 (-0.00 to 0.00)	51.29 (14.43 to 174.20)	-0.00 (-0.09 to 0.12)	8,530.01 (7,395.13 to 9,615.52)	-0.00 (-0.00 to 0.00)
	Saint Lucia	23,718.12 (20,280.99 to 27,604.87)	-0.00 (-0.01 to 0.00)	51.11 (14.44 to 175.99)	-0.00 (-0.11 to 0.10)	8,523.51 (7,394.53 to 9,620.58)	-0.00 (-0.01 to 0.00)
	Saint Vincent and the Grenadines	23,704.30 (20,282.52 to 27,651.33)	-0.00 (-0.00 to 0.00)	50.94 (14.16 to 175.74)	-0.01 (-0.11 to 0.11)	8,518.92 (7,402.72 to 9,619.79)	-0.00 (-0.01 to 0.00)
	Suriname	23,735.03 (20,316.99 to 27,674.49)	0.00 (-0.00 to 0.01)	51.11 (14.78 to 175.78)	-0.00 (-0.10 to 0.11)	8,527.48 (7,412.90 to 9,624.30)	0.00 (-0.00 to 0.00)
	Trinidad and Tobago	23,723.31 (20,288.39 to 27,647.82)	-0.00 (-0.00 to 0.00)	51.15 (14.38 to 176.82)	-0.00 (-0.10 to 0.10)	8,525.21 (7,416.09 to 9,623.38)	-0.00 (-0.00 to 0.00)
	United States Virgin Islands	23,738.92 (20,271.47 to 27,701.87)	-0.00 (-0.00 to 0.00)	51.63 (14.56 to 176.87)	-0.00 (-0.12 to 0.11)	8,528.50 (7,400.80 to 9,620.27)	-0.00 (-0.00 to 0.00)
	Andean Latin America
	Bolivia (Plurinational State of)	20,238.68 (17,219.44 to 23,429.02)	-0.00 (-0.01 to 0.00)	47.30 (14.68 to 171.92)	-0.00 (-0.09 to 0.10)	7,487.86 (6,467.41 to 8,412.55)	-0.00 (-0.01 to 0.00)
	Ecuador	18,708.72 (15,939.35 to 21,726.07)	0.07 (0.03 to 0.12)	45.90 (14.76 to 166.78)	0.03 (-0.10 to 0.16)	7,181.50 (6,229.27 to 8,124.31)	0.03 (-0.00 to 0.07)
	Peru	21,862.34 (18,598.50 to 25,330.55)	0.00 (-0.04 to 0.05)	49.43 (14.39 to 177.17)	0.01 (-0.12 to 0.12)	7,756.04 (6,700.51 to 8,690.13)	-0.02 (-0.06 to 0.02)
	Central Latin America
	Colombia	23,732.07 (20,281.02 to 27,695.91)	-0.00 (-0.00 to 0.00)	51.70 (14.80 to 178.16)	0.01 (-0.10 to 0.12)	8,527.89 (7,409.28 to 9,614.23)	-0.00 (-0.00 to 0.00)
	Costa Rica	23,742.75 (20,324.40 to 27,688.44)	0.00 (-0.00 to 0.00)	51.76 (14.73 to 176.28)	0.01 (-0.09 to 0.12)	8,530.68 (7,402.44 to 9,610.72)	0.00 (-0.00 to 0.00)
	El Salvador	23,763.66 (20,315.35 to 27,732.21)	0.00 (-0.00 to 0.00)	51.86 (14.38 to 177.90)	0.01 (-0.08 to 0.11)	8,536.06 (7,400.40 to 9,640.95)	0.00 (-0.00 to 0.00)
	Guatemala	23,746.01 (20,330.54 to 27,721.19)	0.00 (-0.00 to 0.00)	51.17 (13.68 to 178.14)	0.01 (-0.09 to 0.13)	8,531.58 (7,429.07 to 9,634.71)	0.00 (-0.00 to 0.00)
	Honduras	23,745.73 (20,303.70 to 27,662.54)	0.00 (-0.00 to 0.01)	51.26 (15.08 to 178.88)	0.00 (-0.10 to 0.11)	8,530.79 (7,412.44 to 9,626.47)	0.00 (-0.00 to 0.00)
	Mexico	25,068.15 (22,145.35 to 28,379.13)	-0.00 (-0.00 to 0.00)	55.21 (16.31 to 185.41)	0.01 (-0.04 to 0.05)	9,118.53 (7,947.83 to 10,211.65)	-0.00 (-0.00 to 0.00)
	Nicaragua	23,736.01 (20,304.72 to 27,668.23)	-0.00 (-0.01 to 0.00)	51.30 (14.12 to 178.18)	0.00 (-0.10 to 0.12)	8,528.86 (7,407.67 to 9,614.09)	-0.00 (-0.00 to 0.00)
	Panama	23,715.99 (20,290.22 to 27,673.82)	0.00 (-0.00 to 0.00)	51.32 (14.04 to 174.90)	0.00 (-0.10 to 0.11)	8,522.63 (7,388.53 to 9,617.94)	0.00 (-0.00 to 0.00)
	Venezuela (Bolivarian Republic of)	23,756.85 (20,348.51 to 27,721.57)	0.00 (-0.00 to 0.01)	51.53 (14.35 to 178.50)	0.00 (-0.09 to 0.10)	8,534.61 (7,401.66 to 9,638.73)	0.00 (-0.00 to 0.01)
	Southern Latin America
	Argentina	26,270.96 (22,765.49 to 30,229.03)	-0.00 (-0.00 to 0.00)	60.02 (16.42 to 197.26)	0.00 (-0.10 to 0.10)	9,486.56 (8,269.25 to 10,698.64)	-0.00 (-0.00 to 0.00)
	Chile	26,244.34 (22,762.50 to 30,152.43)	0.03 (-0.01 to 0.08)	59.83 (16.42 to 195.09)	0.02 (-0.10 to 0.12)	9,478.38 (8,267.13 to 10,675.95)	0.01 (-0.02 to 0.05)
	Uruguay	26,281.32 (22,811.17 to 30,202.33)	0.00 (-0.00 to 0.00)	60.02 (17.29 to 199.22)	-0.00 (-0.10 to 0.11)	9,488.89 (8,282.52 to 10,695.83)	0.00 (-0.00 to 0.00)
	Tropical Latin America
	Brazil	29,095.41 (25,755.93 to 32,674.17)	0.00 (-0.02 to 0.03)	56.12 (14.52 to 206.29)	0.01 (-0.05 to 0.05)	10,349.78 (9,086.49 to 11,557.13)	0.02 (0.00 to 0.04)
	Paraguay	26,396.49 (22,489.21 to 30,459.46)	-0.00 (-0.00 to 0.01)	51.27 (13.48 to 189.90)	0.00 (-0.14 to 0.13)	9,347.45 (8,172.81 to 10,551.99)	-0.00 (-0.00 to 0.00)
	North Africa and Middle East
	Algeria	23,517.68 (20,261.90 to 27,285.93)	-0.00 (-0.01 to 0.00)	66.65 (22.19 to 198.76)	0.00 (-0.09 to 0.10)	8,501.42 (7,414.05 to 9,549.33)	-0.00 (-0.01 to 0.00)
	Bahrain	23,559.15 (20,276.42 to 27,372.69)	-0.00 (-0.01 to 0.00)	64.36 (20.45 to 199.60)	-0.01 (-0.11 to 0.07)	8,521.98 (7,395.34 to 9,609.98)	-0.00 (-0.01 to 0.00)
	Egypt	25,845.30 (22,389.77 to 29,457.26)	0.03 (-0.02 to 0.10)	68.90 (21.37 to 214.42)	0.01 (-0.10 to 0.12)	8,804.60 (7,688.76 to 9,907.78)	0.01 (-0.03 to 0.04)
	Iran (Islamic Republic of)	27,244.00 (24,278.11 to 30,516.37)	0.01 (-0.01 to 0.02)	74.74 (23.75 to 226.59)	0.01 (-0.10 to 0.07)	9,497.90 (8,336.87 to 10,642.26)	0.01 (-0.01 to 0.02)
	Iraq	23,545.34 (20,329.95 to 27,325.55)	0.00 (-0.00 to 0.00)	65.89 (21.67 to 196.45)	0.00 (-0.11 to 0.09)	8,509.36 (7,413.70 to 9,610.86)	0.00 (-0.00 to 0.00)
	Jordan	23,532.88 (20,286.44 to 27,306.80)	0.00 (-0.00 to 0.00)	65.89 (21.20 to 196.51)	-0.01 (-0.11 to 0.07)	8,508.47 (7,413.41 to 9,566.32)	0.00 (-0.00 to 0.01)
	Kuwait	23,548.04 (20,333.26 to 27,100.04)	-0.01 (-0.05 to 0.03)	63.16 (20.37 to 199.63)	0.01 (-0.11 to 0.14)	8,511.29 (7,367.94 to 9,543.88)	-0.00 (-0.03 to 0.02)
	Lebanon	23,534.28 (20,277.28 to 27,364.41)	0.00 (-0.00 to 0.01)	66.55 (21.53 to 197.91)	-0.00 (-0.11 to 0.08)	8,508.61 (7,409.89 to 9,573.11)	0.00 (-0.00 to 0.01)
	Libya	23,542.45 (20,280.99 to 27,335.21)	-0.00 (-0.00 to 0.00)	66.22 (21.98 to 198.78)	0.01 (-0.11 to 0.10)	8,509.21 (7,420.31 to 9,575.55)	-0.00 (-0.01 to 0.00)
	Morocco	23,523.54 (20,290.25 to 27,327.70)	0.00 (-0.00 to 0.01)	66.29 (21.79 to 195.43)	-0.00 (-0.10 to 0.08)	8,502.99 (7,420.04 to 9,565.79)	-0.00 (-0.00 to 0.00)
	Oman	23,580.68 (20,316.56 to 27,360.91)	-0.00 (-0.00 to 0.00)	64.81 (20.31 to 199.85)	0.01 (-0.12 to 0.11)	8,531.38 (7,411.79 to 9,604.98)	-0.00 (-0.01 to 0.00)
	Palestine	23,528.29 (20,340.14 to 27,301.35)	-0.00 (-0.01 to 0.00)	66.30 (21.32 to 194.36)	-0.00 (-0.11 to 0.09)	8,503.56 (7,404.43 to 9,589.80)	-0.00 (-0.00 to 0.00)
	Qatar	23,526.77 (20,234.10 to 27,313.55)	0.00 (-0.00 to 0.00)	63.20 (19.84 to 194.19)	0.00 (-0.11 to 0.09)	8,512.83 (7,375.23 to 9,608.41)	0.00 (-0.00 to 0.01)
	Saudi Arabia	22,434.33 (19,416.48 to 25,712.82)	-0.00 (-0.01 to 0.00)	63.98 (20.70 to 190.64)	0.01 (-0.11 to 0.10)	8,335.68 (7,222.65 to 9,386.49)	-0.00 (-0.00 to 0.00)
	Sudan	23,470.17 (20,239.49 to 27,298.86)	-0.00 (-0.01 to 0.00)	66.39 (21.52 to 196.51)	0.00 (-0.12 to 0.10)	8,485.20 (7,409.02 to 9,537.62)	-0.00 (-0.01 to 0.00)
	Syrian Arab Republic	23,519.33 (20,330.81 to 27,265.47)	0.00 (-0.01 to 0.01)	67.11 (22.11 to 198.34)	0.01 (-0.10 to 0.10)	8,488.87 (7,417.56 to 9,553.56)	-0.00 (-0.01 to 0.00)
	Tunisia	23,526.35 (20,237.55 to 27,305.75)	0.00 (-0.00 to 0.01)	66.63 (21.45 to 197.96)	0.00 (-0.11 to 0.08)	8,502.17 (7,407.55 to 9,582.68)	0.00 (-0.00 to 0.00)
	Türkiye	21,659.04 (18,704.53 to 24,951.95)	0.01 (-0.03 to 0.05)	66.80 (22.60 to 181.22)	0.01 (-0.10 to 0.09)	8,176.28 (7,162.75 to 9,202.95)	0.01 (-0.02 to 0.03)
	United Arab Emirates	23,538.75 (20,260.58 to 27,285.49)	-0.00 (-0.01 to 0.00)	63.46 (19.54 to 199.12)	-0.00 (-0.11 to 0.10)	8,525.01 (7,395.83 to 9,616.75)	-0.00 (-0.01 to 0.00)
	Yemen	23,532.90 (20,325.51 to 27,360.79)	-0.00 (-0.00 to 0.00)	66.08 (21.04 to 196.21)	0.01 (-0.11 to 0.10)	8,505.13 (7,404.02 to 9,608.76)	0.00 (-0.00 to 0.00)
	Central Sub-Saharan Africa
	Angola	23,244.25 (20,099.21 to 27,102.22)	0.00 (-0.00 to 0.01)	54.40 (16.16 to 175.27)	0.02 (-0.08 to 0.13)	8,350.80 (7,233.26 to 9,406.80)	0.00 (-0.00 to 0.00)
	Central African Republic	23,237.18 (20,070.37 to 27,092.47)	-0.00 (-0.00 to 0.00)	53.86 (16.61 to 175.81)	0.01 (-0.08 to 0.10)	8,348.66 (7,229.75 to 9,407.49)	-0.00 (-0.00 to 0.00)
	Congo	23,228.55 (20,084.17 to 27,089.59)	-0.00 (-0.01 to 0.00)	54.11 (16.27 to 174.12)	-0.00 (-0.10 to 0.09)	8,346.37 (7,232.79 to 9,392.89)	-0.00 (-0.00 to 0.00)
	Democratic Republic of the Congo	23,228.07 (20,075.14 to 27,082.61)	-0.00 (-0.00 to 0.00)	53.83 (16.16 to 175.79)	0.01 (-0.10 to 0.11)	8,346.57 (7,238.13 to 9,388.10)	-0.00 (-0.00 to 0.00)
	Equatorial Guinea	23,202.58 (20,046.12 to 27,051.00)	-0.00 (-0.01 to 0.01)	54.15 (16.33 to 171.47)	0.01 (-0.11 to 0.13)	8,339.00 (7,245.20 to 9,385.54)	-0.00 (-0.01 to 0.00)
	Gabon	23,246.38 (20,103.78 to 27,058.36)	0.00 (-0.00 to 0.00)	54.44 (16.62 to 172.33)	0.01 (-0.10 to 0.12)	8,350.94 (7,228.01 to 9,399.13)	0.00 (-0.00 to 0.00)
	Eastern Sub-Saharan Africa
	Burundi	19,503.76 (16,765.40 to 22,710.83)	-0.00 (-0.00 to 0.00)	49.23 (15.59 to 160.83)	-0.01 (-0.10 to 0.09)	7,207.77 (6,256.73 to 8,128.68)	0.00 (-0.00 to 0.00)
	Comoros	19,504.26 (16,758.88 to 22,700.34)	0.00 (-0.00 to 0.00)	49.80 (15.90 to 152.81)	0.00 (-0.09 to 0.10)	7,206.99 (6,255.62 to 8,126.49)	0.00 (-0.00 to 0.00)
	Djibouti	19,489.09 (16,726.21 to 22,664.00)	-0.00 (-0.00 to 0.00)	49.20 (15.56 to 154.04)	-0.00 (-0.10 to 0.09)	7,203.74 (6,256.47 to 8,134.75)	-0.00 (-0.00 to 0.00)
	Eritrea	19,509.71 (16,758.07 to 22,699.27)	0.00 (-0.00 to 0.00)	49.61 (15.78 to 155.01)	0.00 (-0.10 to 0.10)	7,208.67 (6,253.57 to 8,132.62)	0.00 (-0.00 to 0.01)
	Ethiopia	15,855.33 (13,637.60 to 18,206.87)	-0.09 (-0.12 to -0.06)	40.27 (13.00 to 128.45)	-0.09 (-0.15 to -0.02)	6,313.30 (5,505.60 to 7,182.86)	-0.07 (-0.09 to -0.04)
	Kenya	20,758.45 (18,405.81 to 23,390.11)	-0.00 (-0.00 to 0.00)	53.60 (17.21 to 160.48)	0.00 (-0.04 to 0.05)	7,660.13 (6,695.48 to 8,658.23)	-0.00 (-0.00 to 0.00)
	Madagascar	19,501.66 (16,787.27 to 22,717.30)	0.00 (-0.00 to 0.00)	49.90 (15.70 to 155.40)	0.01 (-0.08 to 0.11)	7,206.09 (6,248.15 to 8,127.40)	0.00 (-0.00 to 0.00)
	Malawi	19,504.05 (16,781.33 to 22,726.61)	0.00 (-0.00 to 0.00)	49.79 (15.95 to 156.61)	0.01 (-0.09 to 0.11)	7,206.44 (6,251.75 to 8,132.95)	-0.00 (-0.00 to 0.00)
	Mozambique	19,504.07 (16,798.44 to 22,687.27)	0.00 (-0.00 to 0.00)	49.23 (15.92 to 154.38)	0.00 (-0.08 to 0.09)	7,205.81 (6,255.21 to 8,130.82)	0.00 (-0.00 to 0.00)
	Rwanda	19,506.59 (16,777.88 to 22,734.08)	-0.00 (-0.00 to 0.00)	50.12 (16.33 to 156.69)	0.01 (-0.09 to 0.11)	7,206.92 (6,251.80 to 8,142.09)	-0.00 (-0.00 to 0.00)
	Seychelles	24,479.93 (20,988.85 to 28,096.01)	-0.00 (-0.01 to 0.00)	48.90 (12.80 to 176.96)	-0.01 (-0.12 to 0.11)	8,653.34 (7,525.17 to 9,746.10)	-0.00 (-0.01 to 0.00)
	Somalia	19,507.50 (16,769.16 to 22,724.72)	0.00 (-0.00 to 0.00)	49.29 (16.22 to 165.05)	0.01 (-0.08 to 0.11)	7,207.65 (6,258.20 to 8,127.00)	0.00 (-0.00 to 0.00)
	South Sudan	19,484.86 (16,752.15 to 22,695.16)	-0.00 (-0.01 to 0.01)	49.21 (15.55 to 159.30)	0.02 (-0.06 to 0.13)	7,200.00 (6,257.34 to 8,124.61)	-0.00 (-0.01 to 0.00)
	Uganda	19,499.97 (16,760.76 to 22,741.15)	-0.00 (-0.00 to 0.00)	49.87 (16.11 to 156.20)	0.02 (-0.08 to 0.14)	7,204.82 (6,263.45 to 8,131.72)	-0.00 (-0.00 to 0.00)
	United Republic of Tanzania	19,499.54 (16,791.68 to 22,722.55)	-0.00 (-0.00 to 0.00)	49.85 (15.66 to 155.61)	0.01 (-0.08 to 0.10)	7,204.82 (6,254.35 to 8,135.27)	0.00 (-0.00 to 0.00)
	Zambia	21,241.53 (18,033.19 to 24,636.04)	0.00 (-0.00 to 0.01)	57.44 (18.97 to 168.10)	0.02 (-0.07 to 0.15)	7,475.24 (6,506.11 to 8,488.04)	0.00 (-0.00 to 0.00)
	Southern Sub-Saharan Africa
	Botswana	23,234.87 (20,092.77 to 27,059.10)	-0.00 (-0.00 to 0.00)	54.15 (16.47 to 173.90)	-0.01 (-0.11 to 0.08)	8,347.82 (7,237.70 to 9,398.02)	-0.00 (-0.00 to 0.00)
	Eswatini	23237.60 (20,087.83 to 27,057.01)	0.00 (0.00 to 0.00)	55.63 (15.82 to 181.65)	-0.02 (-0.11 to 0.08)	8,348.36 (7,225.74 to 9,407.77)	-0.00 (-0.00 to 0.00)
	Lesotho	23,245.90 (20,101.00 to 27,116.00)	-0.00 (-0.01 to 0.00)	53.73 (15.99 to 172.20)	-0.03 (-0.13 to 0.05)	8,351.10 (7,239.68 to 9,396.37)	-0.00 (-0.01 to 0.00)
	Namibia	23,242.32 (20,096.61 to 27,070.93)	0.00 (-0.00 to 0.00)	54.53 (16.10 to 173.96)	0.00 (-0.11 to 0.10)	8,350.69 (7,236.15 to 9,425.38)	0.00 (-0.00 to 0.00)
	South Africa	24,528.71 (21,597.65 to 27,670.03)	-0.00 (-0.00 to 0.00)	57.93 (17.66 to 181.26)	-0.01 (-0.05 to 0.03)	8,928.23 (7,739.98 to 10,058.37)	-0.00 (-0.00 to 0.00)
	Zimbabwe	23,244.83 (20,099.99 to 27,100.86)	0.00 (-0.00 to 0.01)	54.40 (16.06 to 173.80)	0.00 (-0.09 to 0.10)	8,350.66 (7,233.68 to 9,400.99)	0.00 (-0.00 to 0.00)
	Western Sub-Saharan Africa
	Benin	24,550.25 (21,313.39 to 28,207.78)	-0.00 (-0.00 to 0.00)	55.55 (16.36 to 192.62)	0.01 (-0.09 to 0.09)	8,693.18 (7,575.33 to 9,810.97)	0.00 (-0.00 to 0.00)
	Burkina Faso	24,561.03 (21,288.84 to 28,183.65)	-0.00 (-0.00 to 0.00)	55.77 (16.50 to 194.55)	0.01 (-0.10 to 0.11)	8,695.69 (7,561.25 to 9,807.86)	0.00 (-0.00 to 0.00)
	Cabo Verde	24,530.58 (21,224.81 to 28,129.77)	0.00 (-0.01 to 0.00)	54.04 (16.18 to 170.97)	-0.01 (-0.10 to 0.07)	8,689.40 (7,576.89 to 9,815.90)	-0.00 (-0.01 to 0.00)
	Cameroon	24,535.48 (21,257.96 to 28,206.50)	-0.00 (-0.01 to 0.00)	55.45 (15.99 to 185.59)	0.00 (-0.09 to 0.11)	8,689.35 (7,579.62 to 9,817.74)	-0.00 (-0.01 to 0.00)
	Chad	24,531.89 (21,286.05 to 28,145.73)	-0.00 (-0.01 to 0.00)	54.94 (15.72 to 194.73)	-0.01 (-0.12 to 0.10)	8,688.96 (7,571.44 to 9,811.92)	-0.00 (-0.01 to 0.00)
	Côte d'Ivoire	24,501.69 (21,266.52 to 28,122.42)	-0.00 (-0.00 to 0.00)	55.02 (16.18 to 187.22)	0.01 (-0.08 to 0.11)	8,681.40 (7,561.54 to 9,798.26)	-0.00 (-0.00 to 0.00)
	Gambia	24,545.08 (21,361.16 to 28,152.06)	0.00 (-0.00 to 0.01)	55.39 (15.93 to 185.49)	0.01 (-0.09 to 0.11)	8,692.36 (7,582.08 to 9,799.32)	0.00 (-0.00 to 0.00)
	Ghana	24,555.80 (21,395.25 to 28,244.73)	0.00 (-0.00 to 0.00)	55.95 (16.09 to 183.71)	0.01 (-0.08 to 0.11)	8,693.43 (7,572.97 to 9,826.66)	0.00 (-0.00 to 0.00)
	Guinea	24,553.71 (21,370.55 to 28,213.81)	0.00 (-0.00 to 0.00)	55.55 (16.14 to 191.14)	0.01 (-0.09 to 0.11)	8,693.01 (7,570.03 to 9,811.23)	0.00 (-0.00 to 0.00)
	Guinea-Bissau	24,557.15 (21,284.73 to 28,211.99)	-0.00 (-0.00 to 0.00)	55.56 (16.43 to 190.31)	0.01 (-0.08 to 0.09)	8,694.21 (7,573.14 to 9,811.01)	-0.00 (-0.00 to 0.00)
	Liberia	24,518.93 (21,275.98 to 28,135.12)	-0.00 (-0.00 to 0.00)	54.33 (15.77 to 187.96)	0.01 (-0.09 to 0.11)	8,685.74 (7,564.59 to 9,791.25)	-0.00 (-0.00 to 0.00)
	Mali	24,533.94 (21,295.62 to 28,154.45)	-0.00 (-0.00 to 0.00)	55.09 (15.80 to 191.57)	0.00 (-0.09 to 0.09)	8,688.86 (7,567.37 to 9,809.35)	-0.00 (-0.00 to 0.00)
	Mauritania	24,545.61 (21,293.83 to 28,182.49)	0.00 (-0.00 to 0.00)	55.94 (16.54 to 186.05)	0.01 (-0.09 to 0.13)	8,691.92 (7,575.66 to 9,810.15)	0.00 (-0.00 to 0.00)
	Niger	24,545.47 (21,310.64 to 28,192.14)	0.00 (-0.00 to 0.01)	55.43 (16.85 to 200.21)	0.01 (-0.08 to 0.12)	8,691.83 (7,577.17 to 9,806.73)	0.00 (-0.00 to 0.00)
	Nigeria	25,749.89 (22,935.55 to 28,955.65)	0.00 (-0.00 to 0.01)	59.81 (18.28 to 193.08)	0.03 (-0.05 to 0.08)	9,322.13 (8,144.24 to 10,453.29)	0.00 (-0.00 to 0.00)
	Sao Tome and Principe	24,532.89 (21,314.61 to 28,143.98)	-0.00 (-0.01 to 0.00)	55.73 (16.38 to 182.53)	-0.00 (-0.09 to 0.10)	8,689.77 (7,569.74 to 9,820.97)	-0.00 (-0.00 to 0.00)
	Senegal	24,528.55 (21,253.47 to 28,163.79)	-0.00 (-0.01 to 0.00)	55.39 (15.65 to 186.64)	0.00 (-0.10 to 0.10)	8,687.01 (7,564.44 to 9,799.78)	-0.00 (-0.00 to 0.00)
	Sierra Leone	24,535.33 (21,243.63 to 28,088.13)	-0.00 (-0.00 to 0.00)	55.22 (16.62 to 190.67)	0.00 (-0.08 to 0.10)	8,690.35 (7,573.49 to 9,812.64)	-0.00 (-0.00 to 0.00)
	Togo	24,549.89 (21,280.59 to 28,200.06)	-0.00 (-0.00 to 0.00)	55.90 (16.69 to 188.90)	0.01 (-0.09 to 0.11)	8,692.03 (7,568.34 to 9,815.29)	-0.00 (-0.00 to 0.00)
