# Supplementary material for: Global, regional, and national burden of headache disorders, 1990–2021, with forecasts to 2050: A Global Burden of Disease study 2021
Source: Cell Rep Med. 2025 Sep 18;6(10):102348. doi: 10.1016/j.xcrm.2025.102348 (PMC12629824; doi:10.1016/j.xcrm.2025.102348)
Supplement: Data S1. Affiliations of individual authors, related to STAR Methods [file mmc4.xlsx]

## Sheet: GBD 2021 Headache Collaborators
Data S1. Affiliations of individual authors. Related to STAR Methods.
Title	Global, regional, national burden of headache disorders, 1990-2021, with forecasts to 2050: a Global Burden of Disease Study 2021
Authors	GBD 2021 Headache Collaborators
	Tissa Wijeratne,1,2,348
	Jiyeon Oh,3,348
	Soeun Kim,4,348
	Yesol Yim,4,348
	Min Seo Kim,5,6,348
	Jae Il Shin,7,348
	Yun-Seo Oh,8
	Raon Jung,8
	Yun Seo Kim,9
	Lee Smith,10
	Hasan Aalruz,11
	Rami Abd-Rabu,12
	Deldar Morad Abdulah,13
	Richard Gyan Aboagye,14,15
	Meysam Abolmaali,16,17
	Dariush Abtahi,18
	Ahmed Abualhasan,19
	Rufus Adesoji Adedoyin,20
	Qorinah Estiningtyas Sakilah Adnani,21
	Fatemeh Afrashteh,22
	Navidha Aggarwal,23
	Danish Ahmad,24,25
	Ali Ahmadi,26,27
	Negar Sadat Ahmadi,28
	Amir Mahmoud Ahmadzade,29
	Syed Anees Ahmed,30
	Salah Al Awaidy,31,32
	Sawsan Alabbad,33,34
	Muaaz M. Alajlani,35
	Yazan Al-Ajlouni,36,37
	Mohammed Usman Ali,38,39
	Syed Shujait Ali,40
	Waad Ali,41
	Joseph Uy Almazan,42
	Najim Z. Alshahrani,43
	Awais Altaf,44,45
	Mohammad Al-Wardat,46
	Karem H. Alzoubi,47,48
	Sohrab Amiri,49
	Hubert Amu,50
	Ganiyu Adeniyi Amusa,51,52
	David B Anderson,53,54
	Saleha Anwar,55,56
	Demelash Areda,57,58
	Mohammad Asghari-Jafarabadi,59,60
	Sait Ashina,61,62
	Javed Ashraf,63,64
	Tahira Ashraf,65
	Ali Azargoonjahromi,66
	Yogesh Bahurupi,67
	Atif Amin Baig,68
	Soham Bandyopadhyay,69,70
	Mainak Bardhan,71
	Hiba Jawdat Barqawi,72
	Azadeh Bashiri,73
	Mohammad-Mahdi Bastan,74,22
	Maryam Bemanalizadeh,75,76
	Isabela M Bensenor,77
	Alemshet Yirga Yirga Berhie,78
	Akshaya Srikanth Bhagavathula,79
	Sonu Bhaskar,80,81
	Vivek Bhat,82
	Gurjit Kaur Bhatti,83
	Jasvinder Singh Bhatti,84
	Cem Bilgin,85,86
	Atanu Biswas,87
	Bruno Bizzozero-Peroni,88,89
	Yasser Bustanji,90,91
	Luis Alberto Cámera,92,93
	Edoardo Caronna,94
	Andre F. Carvalho,95
	Sandip Chakraborty,96
	Patrick R. Ching,97
	Nikos Christodoulou,98
	Dinh-Toi Chu,99,100
	Hongyuan Chu,101
	Natalia Cruz-Martins,102,103
	Omid Dadras,104,105
	Xiaochen Dai,106,107
	Emanuele D'Amico,108
	Amira Hamed Darwish,109
	Sindhura Deekonda,110
	Vinoth Gnana Chellaiyan Devanbu,111
	Samath Dhamminda Dharmaratne,112,107,113
	Adriana Dima,114
	Temesgien Ergetie Dinkayehu,115
	Huyen Do,116,117
	Paul Narh Doku,118,119
	Ojas Prakashbhai Doshi,120
	Abdel Rahman E’mar,121
	Negin Eissazade,22
	Chadi Eltaha,122
	Ayesha Fahim,123
	Jawad Fares,124
	Mohsen Farjoud Kouhanjani,125
	Andre Faro,126
	Patrick Fazeli,127
	Seyed-Mohammad Fereshtehnejad,128,129
	Pietro Ferrara,130,131
	Nuno Ferreira,132
	Florian Fischer,133
	Arianna Fornari,134
	Márió Gajdács,135
	Miglas Welay Gebregergis,136
	Delaram J Ghadimi,137
	Amir Ghaffari Jolfayi,138,139
	Elena V Gnedovskaya,140
	Mahaveer Golechha,141
	Enrique Gomez Figueroa,142
	Mohammad Hashem Hashempur,143
	Md Saquib Hasnain,144
	Amr Hassan,19
	Nageeb Hassan,145
	Mahgol Sadat Hassan Zadeh Tabatabaei,146
	Mohamed I. Hegazy,19
	Golnaz Heidari,147
	Bartosz Helfer,148,149
	Md Mahbub Hossain,150,151
	Mowafa Househ,152
	Chengxi Hu,153
	Ivo Iavicoli,154
	Olayinka Stephen Ilesanmi,155,156
	Irena M Ilic,157
	Muhana Fawwazy Ilyas,158
	Salim Ilyasu,159
	Nahlah Elkudssiah Ismail,160,161
	Ali Jafari-Khounigh,162
	Haitham Jahrami,163,164
	Manthan Dilipkumar Janodia,165
	Ruwan Duminda Jayasinghe,166,167
	Bijay Mukesh Jeswani,168
	Jost B. Jonas,169,170
	Nitin Joseph,171
	Rizwan Kalani,172
	Moien A.B. Khan,173,174
	Sorour Khateri,175
	Mahalaqua Nazli Khatib,176
	Hamid Reza Khayat Kashani,177
	Feriha Fatima Khidri,178
	Moein Khormali,146
	Sepehr Khosravi,179,180
	Yun Jin Kim,181
	Farzad Kompani,182
	Karel Kostev,183,184
	Kewal Krishan,185
	Bindu Krishnan,186
	Barthelemy Kuate Defo,187,188
	Mohammed Kuddus,189
	Mukhtar Kulimbet,190,191
	Rakesh Kumar,192
	Vijay Kumar,193
	Ville Kytö,194,195
	Savita Lasrado,196
	Seung Won Lee,197
	Jacopo Lenzi,198
	Matilde Leonardi,199
	Giancarlo Lucchetti,200
	Alessandra Lugo,201
	Irsa Fatima Makhdoom,202
	Arashk Mallahzadeh,203
	Vahid Mansouri,204
	Roy Rillera Marzo,205,206
	Yasith Mathangasinghe,207,208
	Mahsa Mayeli,209
	Asim Mehmood,210
	Atte Meretoja,211,212
	Tomislav Mestrovic,213,106
	Sachith Mettananda,214,215
	Giuseppe Minervini,216,217
	Archana Mishra,218
	Prasanna Mithra,171
	Khabab Abbasher Hussien Mohamed Ahmed,219
	Ibrahim Mohammadzadeh,220
	Shafiu Mohammed,221,222
	Lorenzo Monasta,223
	Shane Douglas Morrison,224
	Amin Nabavi,225
	Zuhair S. Natto,226,227
	Javaid Nauman,228,229
	Luciano Nieddu,230
	Fred Nugen,231,232
	Andrew T. Olagunju,233,234
	Arão Belitardo Oliveira,235,236
	Welber Sousa Oliveira,237
	Hany A. Omar,47,238
	Goran Latif Omer,239,240
	Nikita Otstavnov,241
	Mahesh P.A.,242
	Leonidas D. Panos,243,244
	Romil R. Parikh,245
	Shankargouda Patil,246
	Apurba Patra,247
	Paolo Pedersini,248,249
	Umberto Pensato,250
	Prince Peprah,251
	Mario F.P. Peres,252,253
	Michael A. Piradov,254
	Patricia Pozo-Rosich,255,256
	Jalandhar Pradhan,257
	Sanjay Prakash,258
	Akila Prashant,259
	Jagadeesh Puvvula,260
	Alireza Rafiei,261,262
	Alberto Raggi,263
	Amir Masoud Rahmani,264
	Mahmoud Mohammed Ramadan,265,266
	Devarajan Rathish,267
	Ilari Rautalin,268,269
	Salman Rawaf,270,271
	Mohsen Rezaeian,272
	Donya Rezazadeh Eidgahi,273
	Taeho Gregory Rhee,274,275
	Priyanka Roy,276
	Adnan Saad Eddin,277
	Cameron John Sabet,278
	Basema Ahmad Saddik,279,15
	Erfan Sadeghi,280
	Umar Saeed,281,282
	Fatemeh Saheb Sharif-Askari,283
	Narjes Saheb Sharif-Askari,72
	Pragyan Monalisa Sahoo,284
	Sohrab Salimi,18
	Abdallah M Samy,285,286
	Jennifer Saulam,287,288
	Monika Sawhney,289
	Yigit Can Senol,290
	Subramanian Senthilkumaran,291
	Yashendra Sethi,292
	Homa Seyedmirzaei,293
	Mahan Shafie,294
	Anas Shamsi,295,296
	Amin Sharifan,297
	Hatem Samir Shehata,19
	Rekha Raghuveer Shenoy,298
	Farhad Shokraneh,299,300
	Jaspreet Kaur Sidhu,301
	Baljinder Singh,302
	Harmanjit Singh,303
	Jasvinder A. Singh,304,305
	Surjit Singh,306
	Anna Aleksandrovna Skryabina,307
	Farrukh Sobia,210
	Bahadar S. Srichawla,308
	Vinay Suresh,309
	Chandan Kumar Swain,284
	Sree Sudha T.Y.,310
	Payam Tabaee Damavandi,311
	Celine Tabche,270
	Mohammad Tabish,312,313
	Manoj Tanwar,314
	Mohamad-Hani Temsah,315,316
	Masayuki Teramoto,317
	Nghia Minh Tran,318
	Thang Huu Tran,319,320
	Aristidis Tsatsakis,321
	Aniefiok John Udoakang,322
	Jibrin Sammani Usman,323,39
	Hande Uzunçıbuk,324
	Jef Van den Eynde,325
	Tommi Juhani Vasankari,326,327
	Narayanaswamy Venketasubramanian,328,329
	Jorge Hugo Villafañe,330
	Lintao Wang,331
	Xingxin Wang,332
	Yuan-Pang Wang,252
	Taweewat Wiangkham,333
	Andrea Sylvia Winkler,334,335
	Alemayehu Molla Wollie,336,337
	Zheman Xiao,331
	Yazachew Engida Engida Yismaw,338,339
	Abdilahi Yousuf,340
	Zhongyi Zhao,341
	Magdalena Zielińska,342
	Min Kyung Chu,343,349
	Tae-Jin Song,344,345,349
	Dong Keon Yon,346,349,350
	Valery L. Feigin106,347,351

## Sheet: GBD 2021 Headache Affiliations
Data S1. Affiliations of individual authors. Related to STAR Methods.
Title	Global, regional, national burden of headache disorders, 1990-2021, with forecasts to 2050: a Global Burden of Disease Study 2021
Authors	GBD 2021 Headache Collaborator Affiliations
Affiliations no.	Full affiliation
1	Department of Neurology, La Trobe University, Melbourne, VIC, Australia
2	Department of Medicine, University of Rajarata, Saliyapura Anuradhapuraya, Sri Lanka
3	Department of Medicine, Kyung Hee University College of Medicine, Seoul, South Korea
4	Center for Digital Health, Medical Science Research Institute, Kyung Hee University Medical Center, Kyung Hee University College of Medicine, Seoul, South Korea
5	Cardiovascular Disease Initiative, Broad Institute of MIT and Harvard, Cambridge, MA, USA
6	Massachusetts General Hospital, Boston, MA, USA
7	Department of Pediatrics, Yonsei University, Seoul, South Korea
8	Department of Medicine, Ewha Womans University College of Medicine, Seoul, South Korea
9	Department of Medicine, Yonsei University, Seoul, South Korea
10	Faculty of Science and Engineering, Anglia Ruskin University, Cambridge, UK
11	Department of Nursing, Al Zaytoonah University of Jordan, Amman, Jordan
12	Evidence-Based Practice Center (EBP), Mayo Clinic, Rochester, MN, USA
13	Community and Maternity Nursing Unit, University of Duhok, Duhok, Iraq
14	Department of Family and Community Health, University of Health and Allied Sciences, Ho, Ghana
15	School of Population Health, University of New South Wales, Sydney, NSW, Australia
16	Department of Neurosurgery, Iran University of Medical Sciences, Tehran, Iran
17	Khatam Al-anbia Hospital, Shefa Neuroscience Research Center, Tehran, Iran
18	Department of Anesthesiology, Shahid Beheshti University of Medical Sciences, Tehran, Iran
19	Department of Neurology, Cairo University, Cairo, Egypt
20	Department of Medical Rehabilitation, Obafemi Awolowo University, Ile-Ife, Nigeria
21	Department of Public Health, Universitas Padjadjaran (Padjadjaran University), Bandung, Indonesia
22	School of Medicine, Iran University of Medical Sciences, Tehran, Iran
23	MM College of Pharmacy, Maharishi Markandeshwar (Deemed to be University), Ambala, India
24	School of Medicine and Psychology, Australian National University, Canberra, ACT, Australia
25	Public Health Foundation of India, Gandhinagar, India
26	Department of Epidemiology and Biostatistics, Shahrekord University of Medical Sciences, Shahrekord, Iran
27	Department of Epidemiology, Shahid Beheshti University of Medical Sciences, Tehran, Iran
28	School of Medicine, Tehran University of Medical Sciences, Tehran, Iran
29	Department of Neuroscience, Mashhad University of Medical Sciences, Mashhad, Iran
30	Brody School of Medicine, East Carolina University, Greenville, NC, USA
31	Department of Communicable Diseases, Ministry of Health, Muscat, Oman
32	Middle East, Eurasia, and Africa Influenza Stakeholders Network, Muscat, Oman
33	School of Medicine, King Abdulaziz University, Jeddah, Saudi Arabia
34	Department of Neurology and Rehabilitation Medicine, George Washington University, Arlington, VA, USA
35	Faculty of Pharmacy, Al-Sham Private University, Damascus, Syria
36	Department of Rehabilitation, Montefiore Medical Center, Bronx, NY, USA
37	Department of Epidemiology, Columbia University, New York, NY, USA
38	Department of Medical Rehabilitation (Physiotherapy), University of Maiduguri, Maiduguri, Nigeria
39	Department of Rehabilitation Sciences, Hong Kong Polytechnic University, Hong Kong, China
40	Center for Biotechnology and Microbiology, University of Swat, Swat, Pakistan
41	Department of Geography, Sultan Qaboos University, Muscat, Oman
42	Department of Medicine, Nazarbayev University, Astana, Kazakhstan
43	Department of Family and Community Medicine, University of Jeddah, Jeddah, Saudi Arabia
44	Institute of Molecular Biology and Biotechnology, The University of Lahore, Lahore, Pakistan
45	Faculty of Health Sciences, Equator University of Science and Technology, Uganda, Masaka, Uganda
46	Department of Rehabilitation Sciences, Jordan University of Science and Technology, Irbid, Jordan
47	Department of Pharmacy Practice and Pharmacotherapeutics, University of Sharjah, Sharjah, United Arab Emirates
48	Department of Clinical Pharmacy, Jordan University of Science and Technology, Irbid, Jordan
49	Spiritual Health Research Center, Baqiyatallah University of Medical Sciences, Tehran, Iran
50	Department of Population and Behavioural Sciences, University of Health and Allied Sciences, Ho, Ghana
51	Department of Medicine, University of Jos, Jos, Nigeria
52	Department of Internal Medicine, Jos University Teaching Hospital, Jos, Nigeria
53	Faculty of Medicine and Health, University of Sydney, Sydney, NSW, Australia
54	Sydney Musculoskeletal Health, University of Sydney, Sydney, NSW, Australia
55	Centre for Interdisciplinary Research in Basic Sciences (CIRBSc), Jamia Millia Islamia, New Delhi, India
56	School of Chemical and Life Sciences (SCLS), Jamia Hamdard, New Delhi, India
57	College of Art and Science, Ottawa University, Surprise, AZ, USA
58	School of Life Sciences, Arizona State University, Tempe, AZ, USA
59	Cabrini Research, Cabrini Health, Malvern, VIC, Australia
60	School of Public Health and Preventive Medicine, Monash University, Melbourne, VIC, Australia
61	Department of Anesthesia, Critical Care and Pain Medicine, Harvard University, Boston, MA, USA
62	Department of Clinical Medicine, University of Copenhagen, Copenhagen, Denmark
63	Department of Oral Public Health, Health Services Academy, Islamabad, Pakistan
64	Public Health Department, Health Services Academy, Islamabad, Pakistan
65	Pioneer Journal of Biostatistics and Medical Research (PJBMR), Pakistan, Pakistan
66	Department of Nursing, Shiraz University of Medical Sciences, Shiraz, Iran
67	Department of Community Medicine, All India Institute of Medical Sciences, Nagpur, India
68	International Medical School, Management and Science University, Alam, Malaysia
69	Nuffield Department of Surgical Sciences, University of Oxford, Oxford, UK
70	Department of Neurosurgery, University of Southampton, Southampton, UK
71	Miller School of Medicine, University of Miami, Miami, FL, USA
72	Clinical Sciences Department, University of Sharjah, Sharjah, United Arab Emirates
73	Health Information Management, Shiraz University of Medical Sciences, Shiraz, Iran
74	Non-communicable Diseases Research Center, Tehran University of Medical Sciences, Tehran, Iran
75	Department of Pediatrics, Isfahan University of Medical Sciences, Isfahan, Iran
76	Department of Pediatric Neurology, Tehran University of Medical Sciences, Tehran, Iran
77	Department of Internal Medicine, University of São Paulo, São Paulo, Brazil
78	Department of Nursing, Bahir Dar University, Bahir Dar, Ethiopia
79	Department of Public Health, North Dakota State University, Fargo, ND, USA
80	Global Health Neurology Lab, NSW Brain Clot Bank, Sydney, NSW, Australia
81	Division of Cerebrovascular Medicine and Neurology, National Cerebral and Cardiovascular Center, Suita, Japan
82	Department of Medicine, SUNY Upstate Medical University, Syracuse, NY, USA
83	Department of Medical Lab Technology, Chandigarh University, Mohali, India
84	Department of Human Genetics and Molecular Medicine, Central University of Punjab, Bathinda, India
85	Department of Radiology, Mayo Clinic College of Medicine, Rochester, MN, USA
86	Neurovascular Research Laboratory, Mayo Clinic College of Medicine, Rochester, MN, USA
87	Department of Neurology, Institute of Post-Graduate Medical Education and Research and Seth Sukhlal Karnani Memorial Hospital, Kolkata, India
88	Department of Neurobiology, Care Sciences and Society, Karolinska Institute, Stockholm, Sweden
89	Department of Physical Education and Health, Universidad de la República, Rivera, Uruguay
90	School of Pharmacy, The University of Jordan, Amman, Jordan
91	Department of Basic Biomedical Sciences, University of Sharjah, Sharjah, United Arab Emirates
92	Department of Internal and Geriatric Medicine, Hospital Italiano de Buenos Aires (Italian Hospital of Buenos Aires), Buenos Aires, Argentina
93	Board of Directors, Argentine Society of Medicine, Buenos Aires, Argentina
94	Headache and Neurological Pain Research Group, Autonomous University of Barcelona, Barcelona, Spain
95	IMPInstitute for Mental and Physical Health and Clinical Translation (IMPACT), Deakin University, Geelong, VIC, Australia
96	State Disease Investigation Laboratory, Animal Resources Development Department, Agartala, India
97	Division of Infectious Diseases, Virginia Commonwealth University, Richmond, VA, USA
98	Department of Psychiatry, University of Thessaly, Larisa, Greece
99	The Interdisciplinary Research Group on Biomedicine and Health, VNU International School (VNUIS), Hanoi, Viet Nam
100	Faculty of Applied Sciences, VNU International School (VNUIS), Hanoi, Viet Nam
101	Department of Pediatrics, Peking University, Beijing, China
102	Life and Health Sciences Research Institute (ICVS), University of Minho, Braga, Portugal
103	Institute for Research and Innovation in Health (i3S), University of Porto, Porto, Portugal
104	Research Center for Child Psychiatry, University of Turku, Turku, Finland
105	Iranian Research Center for HIV/AIDS (IRCHA), Tehran University of Medical Sciences, Tehran, Iran
106	Institute for Health Metrics and Evaluation, University of Washington, Seattle, WA, USA
107	Department of Health Metrics Sciences, School of Medicine, University of Washington, Seattle, WA, USA
108	Department of Medical and Surgical Sciences and Advanced Technologies "GF Ingrassia", University of Catania, Catania, Italy
109	Department of Pediatrics, Tanta University, Tanta, Egypt
110	Department of Pediatrics, Brookdale University Hospital Medical Center, Brooklyn, NY, USA
111	Chettinad Hospital & Research Institute, Chettinad Academy of Research and Education, Chennai, India
112	Department of Community Medicine, University of Peradeniya, Peradeniya, Sri Lanka
113	Institute for Health Metrics and Evaluation, University of Washington, Seattle, WA, United States of America
114	Faculty of Management, Bucharest University of Economic Studies, Bucharest, Romania
115	Department of Psychiatry, Bahir Dar University, Bahir Dar, Ethiopia
116	Research Institute for Advanced Nursing (RIAN), Dong Nai Technology University, Dong Nai Province, Viet Nam
117	Institute of Health Economics and Technology (iHEAT), Hanoi, Viet Nam
118	Department of Psychology, American University in Dubai, Dubai, United Arab Emirates
119	University of Cape Coast, Cape Coast, Ghana
120	Independent Consultant, Bridgewater, NJ, USA
121	Department of Pediatrics, Cleveland Clinic, Cleveland, OH, USA
122	Department of Pediatrics, University of Texas, Dallas, TX, USA
123	Department of Oral Biology, Riphah International University, Islamabad, Pakistan
124	Department of Neurological Surgery, Northwestern University, Chicago, IL, USA
125	Epilepsy Center Frankfurt Rhine‑Main, Goethe University Frankfurt, Frankfurt am Main, Germany
126	Department of Psychology, Federal University of Sergipe, São Cristóvão, Brazil
127	Department of Biology and Medicine, Brown University, Providence, RI, USA
128	Division of Neurology, University of Toronto, Toronto, ON, Canada
129	Department of Neurobiology, Care Sciences, and Society, Karolinska Institute, Stockholm, Sweden
130	Center for Public Health Research, University of Milan Bicocca, Monza, Italy
131	Laboratory of Public Health, IRCCS Istituto Auxologico Italiano, Milan, Italy
132	Department of Social Sciences, University of Nicosia, Nicosia, Cyprus
133	Institute of Public Health, Charité Universitätsmedizin Berlin (Charité Medical University Berlin), Berlin, Germany
134	Department of Neurology, Public Health and Disability, Fondazione IRCCS Istituto Neurologico Carlo Besta, Milan, Italy
135	Department of Oral Biology and Experimental Dental Research, University of Szeged, Szeged, Hungary
136	Department of Midwifery, Adigrat University, Adigrat, Ethiopia
137	School of Medicine, Shahid Beheshti University of Medical Sciences, Tehran, Iran
138	Department of Cardiology, Iran University of Medical Sciences, Tehran, Iran
139	Faculty of Medicine, Shahid Beheshti University of Medical Sciences, Tehran, Iran
140	Third Department of Neurology, Research Center of Neurology, Moscow, Russia
141	Department of Health Systems and Policy Research, Indian Institute of Public Health, Gandhinagar, India
142	Department of Neurology, Hospital Civil de Guadalajara, Guadalajara, Mexico
143	Research Center for Traditional Medicine and History of Medicine, Shiraz University of Medical Sciences, Shiraz, Iran
144	Department of Pharmacy, Marwadi University, Rajkot, India
145	Ajman University, Ajman, United Arab Emirates
146	Sina Trauma and Surgery Research Center, Tehran University of Medical Sciences, Tehran, Iran
147	Independent Consultant, Santa Clara, CA, USA
148	Institute of Psychology, University of Wroclaw, Wroclaw, Poland
149	Meta Research Centre, University of Wrocław, Wroclaw, Poland
150	Department of Decision and Information Sciences, University of Houston, Houston, TX, USA
151	Public Health Research Group, Nature Study Society of Bangladesh, Khulna, Bangladesh
152	College of Science and Engineering, Hamad Bin Khalifa University, Doha, Qatar
153	Department of Psychological and Cognitive Sciences, Tsinghua University, Beijing, China
154	Department of Safety and Bioethics, Università Cattolica del Sacro Cuore, Rome, Italy
155	West Africa RCC, Africa Centre for Disease Control and Prevention, Abuja, Nigeria
156	Department of Community Medicine, University College Hospital, Ibadan, Ibadan, Nigeria
157	Faculty of Medicine, University of Belgrade, Belgrade, Serbia
158	Department of Neurosurgery, Universitas Sebelas Maret (March Eleventh University), Jakarta, Indonesia
159	Department of Pharmaceutics and Pharmaceutical Technology, Bayero University, Kano, Nigeria
160	Department of Clinical Pharmacy & Pharmacy Practice, Asian Institute of Medicine, Science and Technology, Bedong, Malaysia
161	Malaysian Academy of Pharmacy, Puchong, Malaysia
162	Department of Statistics and Epidemiology, Tabriz University of Medical Sciences, Tabriz, Iran
163	College of Medicine and Health Sciences, Arabian Gulf University, Manama, Bahrain
164	Government Hospitals, Manama, Bahrain
165	Sri Devraj Urs Academy of Higher Education and Research, Tamaka, Kolar, Karnataka, Kolar, India
166	Department of Oral Medicine and Periodontology, University of Peradeniya, Peradeniya, Sri Lanka
167	Department of Oral Medicine and Periodontology, Saveetha University, Chennai, India
168	Department of Internal Medicine, GCS Medical College, Hospital & Research Centre, Ahmedabad, India
169	Rothschild Foundation Hospital, Institut Français de Myopie, Paris, France
170	Singapore Eye Research Institute, Singapore Eye Research Institute, Singapore, Singapore
171	Department of Community Medicine, Manipal Academy of Higher Education, Mangalore, India
172	Department of Neurology, University of Washington, Seattle, WA, USA
173	Family Medicine Department, United Arab Emirates University, Al Ain, United Arab Emirates
174	Primary Care Department, NHS North West London, London, UK
175	School of Medicine, Kurdistan University of Medical Sciences, Sanandaj, Iran
176	Global Consortium for Public Health Research, Datta Meghe Institute of Higher Education and Research, Wardha, India
177	Department of Neurosurgery, Shahid Beheshti University of Medical Sciences, Tehran, Iran
178	Department of Biochemistry, Liaquat University Of Medical and Health Sciences, Jamshoro, Pakistan
179	Department of Epidemiology and Biostatistics, Non-Communicable Diseases Research Center (NCDRC), Tehran, Iran
180	Department of Clinical Research, Icahn School of Medicine at Mount Sinai, New York City, NY, USA
181	School of Traditional Chinese Medicine, Xiamen University Malaysia, Sepang, Malaysia
182	Children's Medical Center, Tehran University of Medical Sciences, Tehran, Iran
183	Department of Epidemiology, IQVIA, Frankfurt am Main, Germany
184	University Hospital Marburg, Marburg, Germany
185	Department of Anthropology, Panjab University, Chandigarh, India
186	Department of Physiology, Sree Balaji Medical College and Hospital, Chennai, India
187	Department of Demography, University of Montreal, Montreal, QC, Canada
188	Department of Social and Preventive Medicine, University of Montreal, Montreal, QC, Canada
189	Department of Biochemistry, University of Hail, Hail, Saudi Arabia
190	Research and Publication Activity Division, Kazakh National Medical University, Almaty, Kazakhstan
191	Center of Medicine and Public Health, Asfendiyarov Kazakh National Medical University, Almaty, Kazakhstan
192	College of Public Health & Health Informatics, University of Hail, Hail, Saudi Arabia
193	Centre for Digital Transformation, Indian Institute of Management, Ahmedabad, Ahmedabad, India
194	Clinical Research Center, Turku University Hospital, Turku, Finland
195	Heart Center, University of Turku, Turku, Finland
196	Department of Otorhinolaryngology, Father Muller Medical College, Mangalore, India
197	Department of Precision Medicine, Sungkyunkwan University, Suwon-si, South Korea
198	Department of Biomedical and Neuromotor Sciences, University of Bologna, Bologna, Italy
199	SC Neurologia, Salute Pubblica e Disabilità (Neurology, Public Health, Disability Unit), Fondazione IRCCS Istituto Neurologico Carlo Besta (IRCCS Foundation Carlo Besta Neurological Institute), Milan, Italy
200	School of Medicine, Federal University of Juiz de Fora, Juiz de Fora, Brazil
201	Department of Medical Epidemiology, Mario Negri Institute for Pharmacological Research, Milan, Italy
202	Department of Psychology, University of Sargodha, Sargodha, Pakistan
203	Clinical Neurology Research Center, Shiraz University of Medical Sciences, Shiraz, Iran
204	Digestive Diseases Research Institute, Tehran University of Medical Sciences, Tehran, Iran
205	Faculty of Humanities and Health Sciences, Curtin University, Sarawak, Malaysia
206	Jeffrey Cheah School of Medicine and Health Sciences, Monash University, Subang Jaya, Malaysia
207	Department of Anatomy and Developmental Biology, Monash University, Clayton, VIC, Australia
208	Department of Anatomy, Genetics and Biomedical Informatics, University of Colombo, Colombo, Sri Lanka
209	Department of Radiology and Biomedical Imaging, Yale University, New Haven, CT, USA
210	Department of Public Health, Jazan University, Jazan, Saudi Arabia
211	General Administration Department, Helsinki University Hospital, Helsinki, Finland
212	School of Health Sciences, University of Melbourne, Melbourne, VIC, Australia
213	University Centre Varazdin, University North, Varazdin, Croatia
214	Department of Paediatrics, University of Kelaniya, Ragama, Sri Lanka
215	University Paediatrics Unit, Colombo North Teaching Hospital, Ragama, Sri Lanka
216	Multidisciplinary Department of Medical-Surgical and Dental Specialties, University of Campania Luigi Vanvitelli, Naples, Italy
217	Saveetha Dental College and Hospitals, Saveetha University, Chennai, India
218	Department of Pharmacology, All India Institute of Medical Sciences, Bhubaneswar, India
219	Faculty of Medicine, University of Khartoum, Khartoum, Sudan
220	Skull Base Research Center, Shahid Beheshti University of Medical Sciences, Tehran, Iran
221	Health Systems and Policy Research Unit, Ahmadu Bello University, Zaria, Nigeria
222	Heidelberg Institute of Global Health (HIGH), Heidelberg University, Heidelberg, Germany
223	Clinical Epidemiology and Public Health Research Unit, Burlo Garofolo Institute for Maternal and Child Health, Trieste, Italy
224	Division of Plastic and Reconstructive Surgery, University of Washington Medical Center, Seattle, WA, USA
225	Department of Ophthalmology, University of Tennessee, Memphis, TN, USA
226	Department of Dental Public Health, King Abdulaziz University, Jeddah, Saudi Arabia
227	Department of Health Policy and Oral Epidemiology, Harvard University, Boston, MA, USA
228	College of Medicine and Health Sciences, United Arab Emirates University, Al Ain, United Arab Emirates
229	Department of Circulation and Medical Imaging, Norwegian University of Science and Technology, Trondheim, Norway
230	Department of Humanities and Social Science, University for International Studies in Rome, Rome, Italy
231	Department of Radiology, Mayo Clinic, Rochester, MN, USA
232	School of Information, University of California Berkeley, Berkeley, CA, USA
233	Department of Psychiatry and Behavioural Neurosciences, McMaster University, Hamilton, ON, Canada
234	Department of Psychiatry, University of Lagos, Lagos, Nigeria
235	Center for Clinical and Epidemiological Research, University of São Paulo, São Paulo, Brazil
236	Associação Brasileira de Cefaleia em Salvas e Enxaqueca (ABRACES), São Paulo, Brazil
237	Medical Office, Centro Especializado em Hipermobilidade e Dor, Brasilia, Brazil
238	Department of Pharmacology and Toxicology, Beni-Suef University, Beni-Suef, Egypt
239	Surgery Department, Sulaimani University, Sulaimani, Iraq
240	ENT Department, Tor Vergata University of Rome, Rome, Italy
241	Laboratory of Public Health Indicators Analysis and Health Digitalization, Moscow Institute of Physics and Technology, Dolgoprudny, Russia
242	Department of Respiratory Medicine, Jagadguru Sri Shivarathreeswara University, Mysore, India
243	Department of Neurology, University of Bern, Biel, Switzerland
244	Department of Neurology, University of Cyprus, Nicosia, Cyprus
245	Division of Health Policy and Management, University of Minnesota, Minneapolis, MN, USA
246	College of Dental Medicine, Roseman University of Health Sciences, South Jordan, UT, USA
247	Human Anatomy, All India Institute of Medical Sciences, Bathinda, India
248	IRCCS Fondazione Don Carlo Gnocchi, Milan, Italy
249	Department of Clinical and Experimental Sciences, University of Brescia, Brescia, Italy
250	Department of Biomedical Sciences, Humanitas University, Pieve Emanuele (MI), Italy
251	Australian Institute of Health Innovation, Macquarie University, Sydney, NSW, Australia
252	Department of Psychiatry, University of São Paulo, São Paulo, Brazil
253	International Institute for Educational Planning (IIEP), Albert Einstein Hospital, São Paulo, Brazil
254	Research Center of Neurology, Moscow, Russia
255	Neurology Department, Vall d’Hebron Institute of Research (VHIR), Barcelona, Spain
256	Neurology Department, Vall d’Hebron University Hospital, Barcelona, Spain
257	Department of Humanities and Social Sciences, National Institute of Technology Rourkela, Rourkela, India
258	Department of Neurology, Smt. B.K.S. Medical Institute and Research Center, Vadodara, India
259	Department of Biochemistry, JSS Academy of Higher Education and Research, Mysuru, India
260	Department of Biostatistics, Epidemiology, and Informatics, University of Pennsylvania, Philadelphia, PA, USA
261	Department of Immunology, Mazandaran University of Medical Sciences, Sari, Iran
262	Molecular and Cell Biology Research Center, Mazandaran University of Medical Sciences, Sari, Iran
263	UO Neurologia, Salute Pubblica e Disabilità (The Neurology, Public Health and Disability Unit), Fondazione IRCCS Istituto Neurologico Carlo Besta, Milan, Italy
264	Future Technology Research Center, National Yunlin University of Science and Technology, Yunlin, Taiwan
265	Department of Clinical Sciences, University of Sharjah, Sharjah, United Arab Emirates
266	Department of Cardiology, Mansoura University, Mansoura, Egypt
267	Department of Family Medicine, Rajarata University of Sri Lanka, Anuradhapura, Sri Lanka
268	Department of Neurosurgery, Helsinki University Hospital, Helsinki, Finland
269	The National Institute for Stroke and Applied Neurosciences, Auckland University of Technology, Auckland, New Zealand
270	Department of Primary Care and Public Health, Imperial College London, London, UK
271	Academic Public Health England, Public Health England, London, UK
272	Department of Epidemiology and Biostatistics, Rafsanjan University of Medical Sciences, Rafsanjan, Iran
273	Rasoul Akram Hospital, Islamic Azad University, Iran, Iran
274	Department of Public Health Sciences, University of Connecticut, Farmington, CT, USA
275	Department of Psychiatry, Yale University, New Haven, CT, USA
276	Department of Labour, Government of West Bengal, Kolkata, India
277	Department of Critical Care Anesthesiology, University of Alabama, Birmingham, AL, USA
278	Department of Medicine, Georgetown University, Washington, DC, USA
279	College of Medicine, University of Sharjah, Sharjah, United Arab Emirates
280	Department of Biostatistics, Shiraz University of Medical Sciences, Shiraz, Iran
281	Operational Research Center in Healthcare, Near East University, Nicosia, Turkiye
282	International Center of Medical Sciences Research, Islamabad, Pakistan
283	Sharjah Institute of Medical Sciences, University of Sharjah, Sharjah, United Arab Emirates
284	Department of Analytical and Applied Economics, Utkal University, Bhubaneswar, India
285	Department of Entomology, Ain Shams University, Cairo, Egypt
286	Medical Ain Shams Research Institute (MASRI), Ain Shams University, Cairo, Egypt
287	Department of Medical Informatics, Kagawa University, Miki-cho, Japan
288	Food Processing and Nutrition, Karnataka State Akkamahadevi Women's University, Vijayapura, India
289	Department of Public Health Sciences, University of North Carolina at Charlotte, Charlotte, NC, USA
290	Department of Neurosurgery, University of California San Francisco, San Francisco, CA, USA
291	Emergency Department, Manian Medical Centre, Erode, India
292	Department of Medicine, Swami Vivekanand Subharti University, Meerut, India
293	Sports Medicine Research Center, Tehran University of Medical Sciences, Tehran, Iran
294	Department of Neurology, Tehran University of Medical Sciences, Tehran, Iran
295	Center for Medical and Bio-Allied Health Sciences Research, Ajman University, Ajman, United Arab Emirates
296	Centre For Interdisciplinary Research In Basic Sciences (CIRBSc), Jamia Millia Islamia, New Delhi, India
297	Department for Evidence-based Medicine and Evaluation, University for Continuing Education Krems, Krems, Austria
298	Department of Pharmacology, Manipal Academy of Higher Education, Manipal, India
299	University of Oxford, Oxford, UK
300	University of Bristol, Bristol, UK
301	Department of Pharmacology, Amrita School of Medicine, Faridabad, India
302	Department of Biochemistry, Central University of Punjab, Bathinda, India
303	Department of Pharmacology, Government Medical College and Hospital, Chandigarh, India
304	School of Medicine, Baylor College of Medicine, Houston, TX, USA
305	Department of Medicine Service, US Department of Veterans Affairs (VA), Houston, TX, USA
306	Department of Pharmacology, All India Institute of Medical Sciences, Jodhpur, India
307	Department of Infectious Diseases and Epidemiology, Pirogov Russian National Research Medical University, Moscow, Russia
308	Department of Neurology, University of Massachusetts Medical School, Worcester, MA, USA
309	Department of Neurology, King George's Medical University, Lucknow, India
310	Department of Pharmacology, All India Institute of Medical Sciences, Deoghar, India
311	Department of Neurology, Neurocenter of Southern Switzerland (NSI), Lugano, Switzerland
312	Saveetha Medical College and Hospital, Saveetha Institute of Medical and Technical Sciences, Chennai, India
313	College of Medicine, Shaqra University, Shaqra, Saudi Arabia
314	Department of Radiology, University of Alabama at Birmingham, Birmingham, AL, USA
315	Pediatric Intensive Care Unit, King Saud University, Riyadh, Saudi Arabia
316	Research Chair for Evidence-Based Health Care and Knowledge Translation, King Saud University, Riyadh, Saudi Arabia
317	Department of Preventive Medicine, Northwestern University, Chicago, IL, USA
318	Department of Health, Children's Hospital 1, Ho Chi Minh City, Viet Nam
319	Department of Internal Medicine, University of Medicine and Pharmacy at Ho Chi Minh City, Ho Chi Minh City, Viet Nam
320	Department of Business Analytics, University of Massachusetts Dartmouth, Dartmouth, MA, USA
321	Department of Medicine, University of Crete, Heraklion, Greece
322	Department of Biosciences and Biotechnology, University of Medical Sciences, Ondo, Ondo, Nigeria
323	Department of Physiotherapy, Bayero University Kano, Kano, Nigeria
324	Department of Orthodontics, University of Trakya, Edirne, Turkiye
325	Department of Cardiovascular Sciences, Katholieke Universiteit Leuven, Leuven, Belgium
326	UKK Institute, Tampere, Finland
327	Faculty of Medicine and Health Technology, Tampere University, Tampere, Finland
328	Raffles Neuroscience Centre, Raffles Hospital, Singapore, Singapore
329	Yong Loo Lin School of Medicine, National University of Singapore, Singapore, Singapore
330	Department of Physiotherapy, Universidad Europea de Madrid, Villaviciosa de Odón, Spain
331	Department of Neurology, Wuhan University, Wuhan, China
332	Shandong University of Traditional Chinese Medicine, Shandong University of Traditional Chinese Medicine, Jinan, China
333	Department of Physical Therapy, Naresuan University, Phitsanulok, Thailand
334	Institute of Health and Society, University of Oslo, Oslo, Norway
335	Department of Neurology, Technical University of Munich, Munich, Germany
336	Injibara University, Injibara University, Psychiatry, Ethiopia
337	School of health, University of New England, Armidale, NSW, Australia
338	Department of Pharmacology, Bahir Dar University, Bahir Dar, Ethiopia
339	Pharmacy Department, Alkan Health Science, Business and Technology College, Bahir Dar, Ethiopia
340	Department of Public Health, Jigjiga University, Jigjiga, Ethiopia
341	Department of Health Management, Shengjing Hospital of China Medical University, Shenyang, China
342	Department of Biochemistry and Pharmacogenomics, Medical University of Warsaw, Warsaw, Poland
343	Department of Neurology, Severance Hospital, Yonsei University College of Medicine, Seoul, South Korea
344	Department of Neurology, East African Community Health Research Commission, Seoul, South Korea
345	Graduate Program in System Health Science and Engineering, Ewha Womans University, Seoul, South Korea
346	Department of Pediatrics, Kyung Hee University, Seoul, South Korea
347	National Institute for Stroke and Applied Neurosciences, Auckland University of Technology, Auckland, New Zealand
348	These authors contributed equally
349	These authors contributed equally
350	Lead contact
351	Senior author
